# Supplementary material for: Crystal structure of dimethyl 3,3′-[(4-chloro­phen­yl)methyl­ene]bis­(1H-indole-2-carboxyl­ate)
Source: Acta Crystallogr Sect E Struct Rep Online. 2014 Sep 27;70(Pt 10):259–61. doi: 10.1107/S1600536814020686 (PMC4257187; doi:10.1107/S1600536814020686)
Supplement: Supplementary file 1 [file e-70-00259-sup1.cif]

##############################################################################
#                                                                            #
# This CIF contains the data in a paper accepted for publication in          #
# Acta Crystallographica Section E. It conforms to the requirements of       #
# Notes for Authors for Acta Crystallographica Section E, and has been       #
# peer reviewed under the auspices of the IUCr Commission on Journals.       #
#                                                                            #
# Full details of the Crystallographic Information File format               #
# are given in the paper "The Crystallographic Information File (CIF):       #
# a New Standard Archive File for Crystallography" by S. R. Hall, F. H.      #
# Allen and I. D. Brown [Acta Cryst. (1991), A47, 655-685].                  #
#                                                                            #
# The current version of the core CIF dictionary is obtainable from          #
# ftp://ftp.iucr.org/pub/cif_core.dic.                                       #
#                                                                            #
# Software is freely available for graphical display of the structure(s)     #
# in this CIF. For information consult the CIF software page                 #
# http://www.iucr.org/resources/cif/software.                                #
#                                                                            #
# This file may be used for bona fide research purposes within the           #
# scientific community so long as proper attribution is given to the journal # 
# article from which it was obtained.                                        #
#                                                                            #
##############################################################################
data_I
_database_code_depnum_ccdc_archive 'CCDC 1024391'
_audit_creation_method     SHELXL-97
_chemical_name_systematic
;
Dimethyl 3,3'-[(4-chlorophenyl)methylene]bis(1<i>H</i>-indole-2-carboxylate)
;
_chemical_name_common     ?
_chemical_formula_moiety     'C27 H21 Cl N2 O4'
_chemical_formula_sum     'C27 H21 Cl N2 O4'
_chemical_formula_iupac     'C27 H21 Cl N2 O4'
_chemical_formula_weight     472.91
_chemical_melting_point     ?
_symmetry_cell_setting     triclinic
_symmetry_space_group_name_H-M     'P -1'
_symmetry_space_group_name_Hall     '-P 1'
loop_
    _symmetry_equiv_pos_as_xyz
    'x, y, z'
    '-x, -y, -z'
_cell_length_a     10.126(2)
_cell_length_b     11.090(2)
_cell_length_c     12.246(2)
_cell_angle_alpha     109.58(3)
_cell_angle_beta     111.50(3)
_cell_angle_gamma     91.32(3)
_cell_volume     1188.7(4)
_cell_formula_units_Z     2
_cell_measurement_reflns_used     25
_cell_measurement_theta_min     9
_cell_measurement_theta_max     13
_cell_measurement_temperature     293(2)
_exptl_crystal_description     block
_exptl_crystal_colour     colourless
_exptl_crystal_size_max     0.30
_exptl_crystal_size_mid     0.20
_exptl_crystal_size_min     0.10
_exptl_crystal_density_diffrn     1.321
_exptl_crystal_density_meas     ?
_exptl_crystal_density_method     'not measured'
_exptl_crystal_F_000     492
_exptl_absorpt_coefficient_mu     0.197
_exptl_absorpt_correction_type     psi-scan
_exptl_absorpt_process_details
;
(North <i>et al.</i>,  1968)
;
_exptl_absorpt_correction_T_min     0.9433
_exptl_absorpt_correction_T_max     0.9806
_exptl_special_details     ?
_diffrn_ambient_temperature     293(2)
_diffrn_radiation_type     MoK\a
_diffrn_radiation_wavelength     0.71073
_diffrn_radiation_source     'fine-focus sealed tube'
_diffrn_radiation_monochromator     graphite
_diffrn_measurement_device_type     'Enraf--Nonius CAD-4'
_diffrn_measurement_method     \w/2\q
_diffrn_detector_area_resol_mean     ?
_diffrn_reflns_number     4651
_diffrn_reflns_av_R_equivalents     0.0239
_diffrn_reflns_av_sigmaI/netI     0.0495
_diffrn_reflns_theta_min     1.92
_diffrn_reflns_theta_max     25.37
_diffrn_reflns_theta_full     25.37
_diffrn_measured_fraction_theta_max     1.000
_diffrn_measured_fraction_theta_full     1.000
_diffrn_reflns_limit_h_min     0
_diffrn_reflns_limit_h_max     12
_diffrn_reflns_limit_k_min     -13
_diffrn_reflns_limit_k_max     13
_diffrn_reflns_limit_l_min     -14
_diffrn_reflns_limit_l_max     13
_diffrn_standards_number     3
_diffrn_standards_interval_count     200
_diffrn_standards_interval_time     120
_diffrn_standards_decay_%     1
_refine_special_details
;
Refinement of <i>F</i>^2^ against ALL reflections. The weighted <i>R</i>-factor
<i>wR</i> and goodness of fit <i>S</i> are based on <i>F</i>^2^, conventional
<i>R</i>-factors <i>R</i> are based on <i>F</i>, with <i>F</i> set to zero for
negative <i>F</i>^2^. The threshold expression of <i>F</i>^2^ >
\s(<i>F</i>^2^) is used only for calculating <i>R</i>-factors(gt) <i>etc</i>.
and is not relevant to the choice of reflections for refinement.
<i>R</i>-factors based on <i>F</i>^2^ are statistically about twice as large
as those based on <i>F</i>, and <i>R</i>- factors based on ALL data will be
even larger.
;
_reflns_number_total     4381
_reflns_number_gt     2728
_reflns_threshold_expression     >2sigma(I)
_refine_ls_structure_factor_coef     Fsqd
_refine_ls_matrix_type     full
_refine_ls_R_factor_all     0.1038
_refine_ls_R_factor_gt     0.0570
_refine_ls_wR_factor_gt     0.1495
_refine_ls_wR_factor_ref     0.1768
_refine_ls_goodness_of_fit_ref     1.008
_refine_ls_restrained_S_all     1.008
_refine_ls_number_reflns     4381
_refine_ls_number_parameters     307
_refine_ls_number_restraints     0
_refine_ls_hydrogen_treatment     constr
_refine_ls_weighting_scheme     calc
_refine_ls_weighting_details
         'calc w=1/[\s^2^(Fo^2^)+(0.1000P)^2^+0.1000P] where P=(Fo^2^+2Fc^2^)/3'
_atom_sites_solution_hydrogens     geom
_atom_sites_solution_primary     direct
_atom_sites_solution_secondary     difmap
_refine_ls_shift/su_max     0.000
_refine_ls_shift/su_mean     0.000
_refine_diff_density_max     0.182
_refine_diff_density_min     -0.328
_refine_ls_extinction_method     none
_refine_ls_extinction_coef     ?
loop_
    _atom_type_symbol
    _atom_type_description
    _atom_type_scat_dispersion_real
    _atom_type_scat_dispersion_imag
    _atom_type_scat_source
    'C' 'C' 0.0033 0.0016
                         'International Tables Vol C Tables 4.2.6.8 and 6.1.1.4'
    'H' 'H' 0.0000 0.0000
                         'International Tables Vol C Tables 4.2.6.8 and 6.1.1.4'
    'N' 'N' 0.0061 0.0033
                         'International Tables Vol C Tables 4.2.6.8 and 6.1.1.4'
    'O' 'O' 0.0106 0.0060
                         'International Tables Vol C Tables 4.2.6.8 and 6.1.1.4'
    'Cl' 'Cl' 0.1484 0.1585
                         'International Tables Vol C Tables 4.2.6.8 and 6.1.1.4'
_computing_data_collection
;
CAD-4 EXPRESS (Enraf--Nonius, 1994)
;
_computing_cell_refinement
;
CAD-4 EXPRESS (Enraf--Nonius, 1994)
;
_computing_data_reduction
;
XCAD4 (Harms & Wocadlo, 1995)
;
_computing_structure_solution
;
SHELXS97 (Sheldrick, 2008)
;
_computing_structure_refinement
;
SHELXL97 (Sheldrick, 2008)
;
_computing_molecular_graphics
;
SHELXTL (Sheldrick, 2008)
;
_computing_publication_material
;
SHELXTL (Sheldrick, 2008)
;
loop_
    _atom_site_type_symbol
    _atom_site_label
    _atom_site_fract_x
    _atom_site_fract_y
    _atom_site_fract_z
    _atom_site_U_iso_or_equiv
    _atom_site_adp_type
    _atom_site_calc_flag
    _atom_site_refinement_flags
    _atom_site_occupancy
    _atom_site_symmetry_multiplicity
    _atom_site_disorder_assembly
    _atom_site_disorder_group
    Cl Cl1 0.48461(11) 0.07229(11) 0.16877(9) 0.0792(4) Uani d . 1 1 . .
    O O1 1.1884(2) 0.5955(2) 0.8803(2) 0.0542(6) Uani d . 1 1 . .
    N N1 1.3863(3) 0.3971(3) 0.7210(3) 0.0494(7) Uani d . 1 1 . .
    H H1A 1.4745 0.4332 0.7676 0.059 Uiso calc R 1 1 . .
    C C1 0.8128(3) 0.1650(3) 0.5022(3) 0.0481(8) Uani d . 1 1 . .
    H H1B 0.8548 0.1250 0.5593 0.058 Uiso calc R 1 1 . .
    N N2 0.8964(3) 0.3420(3) 0.9111(2) 0.0472(7) Uani d . 1 1 . .
    H H2A 0.8496 0.3612 0.9590 0.057 Uiso calc R 1 1 . .
    O O2 1.4243(2) 0.6008(2) 0.9253(2) 0.0643(7) Uani d . 1 1 . .
    C C2 0.6959(3) 0.0963(3) 0.3918(3) 0.0486(8) Uani d . 1 1 . .
    H H2B 0.6599 0.0110 0.3745 0.058 Uiso calc R 1 1 . .
    O O3 0.6953(2) 0.4961(2) 0.8462(2) 0.0649(7) Uani d . 1 1 . .
    C C3 0.6339(3) 0.1556(3) 0.3084(3) 0.0505(8) Uani d . 1 1 . .
    O O4 0.7917(3) 0.5349(2) 0.7210(2) 0.0649(7) Uani d . 1 1 . .
    C C4 0.6861(4) 0.2805(4) 0.3326(3) 0.0636(10) Uani d . 1 1 . .
    H H4A 0.6429 0.3198 0.2752 0.076 Uiso calc R 1 1 . .
    C C5 0.8042(4) 0.3484(3) 0.4436(3) 0.0544(9) Uani d . 1 1 . .
    H H5A 0.8401 0.4334 0.4599 0.065 Uiso calc R 1 1 . .
    C C6 0.8694(3) 0.2916(3) 0.5305(3) 0.0392(7) Uani d . 1 1 . .
    C C7 0.9952(3) 0.3692(3) 0.6546(3) 0.0379(7) Uani d . 1 1 . .
    H H7A 0.9867 0.4608 0.6708 0.045 Uiso calc R 1 1 . .
    C C8 1.1433(3) 0.3553(3) 0.6522(3) 0.0387(7) Uani d . 1 1 . .
    C C9 1.1884(3) 0.2641(3) 0.5618(3) 0.0420(7) Uani d . 1 1 . .
    C C10 1.1168(4) 0.1620(3) 0.4438(3) 0.0520(8) Uani d . 1 1 . .
    H H10A 1.0169 0.1414 0.4082 0.062 Uiso calc R 1 1 . .
    C C11 1.1962(4) 0.0937(3) 0.3823(4) 0.0610(10) Uani d . 1 1 . .
    H H11A 1.1492 0.0269 0.3042 0.073 Uiso calc R 1 1 . .
    C C12 1.3474(4) 0.1226(4) 0.4348(4) 0.0628(10) Uani d . 1 1 . .
    H H12A 1.3983 0.0729 0.3917 0.075 Uiso calc R 1 1 . .
    C C13 1.4211(4) 0.2216(3) 0.5474(4) 0.0586(9) Uani d . 1 1 . .
    H H13A 1.5211 0.2412 0.5814 0.070 Uiso calc R 1 1 . .
    C C14 1.3401(3) 0.2928(3) 0.6098(3) 0.0458(8) Uani d . 1 1 . .
    C C15 1.2682(3) 0.4352(3) 0.7465(3) 0.0421(7) Uani d . 1 1 . .
    C C16 1.2854(3) 0.5492(3) 0.8566(3) 0.0435(7) Uani d . 1 1 . .
    C C17 1.4544(5) 0.7217(4) 1.0310(4) 0.0861(14) Uani d . 1 1 . .
    H H17A 1.5566 0.7502 1.0740 0.129 Uiso calc R 1 1 . .
    H H17B 1.4165 0.7089 1.0883 0.129 Uiso calc R 1 1 . .
    H H17C 1.4102 0.7863 1.0007 0.129 Uiso calc R 1 1 . .
    C C18 0.9788(3) 0.3408(3) 0.7625(3) 0.0377(7) Uani d . 1 1 . .
    C C19 1.0442(3) 0.2506(3) 0.8189(3) 0.0407(7) Uani d . 1 1 . .
    C C20 1.1385(3) 0.1625(3) 0.7983(3) 0.0501(8) Uani d . 1 1 . .
    H H20A 1.1738 0.1553 0.7366 0.060 Uiso calc R 1 1 . .
    C C21 1.1774(4) 0.0877(4) 0.8703(4) 0.0604(9) Uani d . 1 1 . .
    H H21A 1.2390 0.0289 0.8567 0.073 Uiso calc R 1 1 . .
    C C22 1.1255(4) 0.0985(4) 0.9646(4) 0.0640(10) Uani d . 1 1 . .
    H H22A 1.1550 0.0474 1.0131 0.077 Uiso calc R 1 1 . .
    C C23 1.0335(4) 0.1817(3) 0.9869(3) 0.0565(9) Uani d . 1 1 . .
    H H23A 1.0004 0.1889 1.0500 0.068 Uiso calc R 1 1 . .
    C C24 0.9908(3) 0.2555(3) 0.9116(3) 0.0447(8) Uani d . 1 1 . .
    C C25 0.8887(3) 0.3933(3) 0.8212(3) 0.0407(7) Uani d . 1 1 . .
    C C26 0.7834(3) 0.4793(3) 0.7995(3) 0.0459(8) Uani d . 1 1 . .
    C C27 0.6854(5) 0.6167(4) 0.6893(5) 0.0922(15) Uani d . 1 1 . .
    H H27A 0.7009 0.6511 0.6319 0.138 Uiso calc R 1 1 . .
    H H27B 0.6943 0.6868 0.7648 0.138 Uiso calc R 1 1 . .
    H H27C 0.5907 0.5662 0.6501 0.138 Uiso calc R 1 1 . .
loop_
    _atom_site_aniso_label
    _atom_site_aniso_U_11
    _atom_site_aniso_U_22
    _atom_site_aniso_U_33
    _atom_site_aniso_U_12
    _atom_site_aniso_U_13
    _atom_site_aniso_U_23
    Cl1 0.0580(6) 0.0938(8) 0.0525(6) 0.0045(5) 0.0014(4) 0.0102(5)
    O1 0.0494(14) 0.0606(14) 0.0504(13) 0.0031(11) 0.0266(11) 0.0107(11)
    N1 0.0327(14) 0.0601(17) 0.0575(17) 0.0042(12) 0.0215(13) 0.0205(14)
    C1 0.0460(18) 0.0504(19) 0.0497(18) 0.0086(15) 0.0175(15) 0.0222(16)
    N2 0.0437(15) 0.0562(16) 0.0462(15) 0.0066(13) 0.0277(13) 0.0134(13)
    O2 0.0417(13) 0.0720(16) 0.0589(14) -0.0074(12) 0.0128(11) 0.0088(13)
    C2 0.0441(18) 0.0450(18) 0.0527(19) 0.0006(15) 0.0176(16) 0.0154(16)
    O3 0.0427(13) 0.0794(18) 0.0800(17) 0.0187(12) 0.0360(13) 0.0249(14)
    C3 0.0404(18) 0.060(2) 0.0435(18) 0.0072(16) 0.0130(15) 0.0140(16)
    O4 0.0632(16) 0.0732(16) 0.0851(18) 0.0372(13) 0.0431(14) 0.0447(15)
    C4 0.064(2) 0.077(3) 0.052(2) 0.014(2) 0.0130(18) 0.038(2)
    C5 0.053(2) 0.057(2) 0.054(2) 0.0014(16) 0.0153(17) 0.0287(17)
    C6 0.0328(15) 0.0458(17) 0.0434(16) 0.0069(13) 0.0193(13) 0.0169(14)
    C7 0.0379(16) 0.0390(16) 0.0417(16) 0.0073(13) 0.0209(13) 0.0150(13)
    C8 0.0359(16) 0.0418(16) 0.0437(16) 0.0053(13) 0.0202(13) 0.0174(14)
    C9 0.0438(17) 0.0433(17) 0.0496(18) 0.0077(14) 0.0279(15) 0.0195(15)
    C10 0.0517(19) 0.0517(19) 0.059(2) 0.0041(16) 0.0320(17) 0.0169(17)
    C11 0.075(3) 0.050(2) 0.064(2) 0.0047(18) 0.043(2) 0.0122(18)
    C12 0.073(3) 0.055(2) 0.082(3) 0.0176(19) 0.057(2) 0.022(2)
    C13 0.050(2) 0.063(2) 0.080(3) 0.0171(17) 0.0406(19) 0.030(2)
    C14 0.0425(18) 0.0501(19) 0.0564(19) 0.0112(15) 0.0290(15) 0.0232(16)
    C15 0.0378(16) 0.0469(17) 0.0461(17) 0.0055(14) 0.0200(14) 0.0190(15)
    C16 0.0374(17) 0.0534(19) 0.0427(17) -0.0011(15) 0.0181(14) 0.0194(15)
    C17 0.077(3) 0.083(3) 0.058(2) -0.031(2) 0.012(2) -0.002(2)
    C18 0.0292(14) 0.0415(16) 0.0382(15) 0.0022(12) 0.0131(12) 0.0104(13)
    C19 0.0333(15) 0.0455(17) 0.0398(16) 0.0016(13) 0.0139(13) 0.0125(14)
    C20 0.0413(18) 0.056(2) 0.058(2) 0.0120(15) 0.0219(16) 0.0249(17)
    C21 0.048(2) 0.063(2) 0.079(3) 0.0170(17) 0.0232(19) 0.038(2)
    C22 0.055(2) 0.076(3) 0.068(2) 0.009(2) 0.0157(19) 0.045(2)
    C23 0.055(2) 0.072(2) 0.0490(19) 0.0034(19) 0.0202(17) 0.0316(18)
    C24 0.0423(17) 0.0509(19) 0.0394(16) 0.0007(15) 0.0160(14) 0.0154(15)
    C25 0.0334(15) 0.0467(17) 0.0413(16) 0.0015(13) 0.0177(13) 0.0125(14)
    C26 0.0348(16) 0.0480(18) 0.0482(18) 0.0024(14) 0.0178(14) 0.0085(15)
    C27 0.088(3) 0.090(3) 0.117(4) 0.050(3) 0.043(3) 0.056(3)
_geom_special_details
;
All e.s.d.'s (except the e.s.d. in the dihedral angle between two l.s. planes)
are estimated using the full covariance matrix. The cell e.s.d.'s are taken
into account individually in the estimation of e.s.d.'s in distances, angles
and torsion angles; correlations between e.s.d.'s in cell parameters are only
used when they are defined by crystal symmetry. An approximate (isotropic)
treatment of cell e.s.d.'s is used for estimating e.s.d.'s involving l.s.
planes.
;
loop_
    _geom_bond_atom_site_label_1
    _geom_bond_atom_site_label_2
    _geom_bond_site_symmetry_2
    _geom_bond_distance
    _geom_bond_publ_flag
    Cl1 C3 . 1.745(3) ?
    O1 C16 . 1.203(4) ?
    N1 C14 . 1.365(4) ?
    N1 C15 . 1.384(4) ?
    N1 H1A . 0.8600 ?
    C1 C2 . 1.380(4) ?
    C1 C6 . 1.382(4) ?
    C1 H1B . 0.9300 ?
    N2 C24 . 1.370(4) ?
    N2 C25 . 1.378(4) ?
    N2 H2A . 0.8600 ?
    O2 C16 . 1.336(4) ?
    O2 C17 . 1.448(4) ?
    C2 C3 . 1.367(5) ?
    C2 H2B . 0.9300 ?
    O3 C26 . 1.213(4) ?
    C3 C4 . 1.365(5) ?
    O4 C26 . 1.329(4) ?
    O4 C27 . 1.451(4) ?
    C4 C5 . 1.388(5) ?
    C4 H4A . 0.9300 ?
    C5 C6 . 1.384(4) ?
    C5 H5A . 0.9300 ?
    C6 C7 . 1.526(4) ?
    C7 C18 . 1.520(4) ?
    C7 C8 . 1.521(4) ?
    C7 H7A . 0.9800 ?
    C8 C15 . 1.382(4) ?
    C8 C9 . 1.448(4) ?
    C9 C10 . 1.411(4) ?
    C9 C14 . 1.413(4) ?
    C10 C11 . 1.370(5) ?
    C10 H10A . 0.9300 ?
    C11 C12 . 1.406(5) ?
    C11 H11A . 0.9300 ?
    C12 C13 . 1.363(5) ?
    C12 H12A . 0.9300 ?
    C13 C14 . 1.402(4) ?
    C13 H13A . 0.9300 ?
    C15 C16 . 1.457(4) ?
    C17 H17A . 0.9600 ?
    C17 H17B . 0.9600 ?
    C17 H17C . 0.9600 ?
    C18 C25 . 1.383(4) ?
    C18 C19 . 1.441(4) ?
    C19 C20 . 1.408(4) ?
    C19 C24 . 1.412(4) ?
    C20 C21 . 1.368(5) ?
    C20 H20A . 0.9300 ?
    C21 C22 . 1.406(5) ?
    C21 H21A . 0.9300 ?
    C22 C23 . 1.361(5) ?
    C22 H22A . 0.9300 ?
    C23 C24 . 1.392(5) ?
    C23 H23A . 0.9300 ?
    C25 C26 . 1.457(4) ?
    C27 H27A . 0.9600 ?
    C27 H27B . 0.9600 ?
    C27 H27C . 0.9600 ?
loop_
    _geom_angle_atom_site_label_1
    _geom_angle_atom_site_label_2
    _geom_angle_atom_site_label_3
    _geom_angle_site_symmetry_1
    _geom_angle_site_symmetry_3
    _geom_angle
    _geom_angle_publ_flag
    C14 N1 C15 . . 108.9(3) ?
    C14 N1 H1A . . 125.6 ?
    C15 N1 H1A . . 125.6 ?
    C2 C1 C6 . . 122.0(3) ?
    C2 C1 H1B . . 119.0 ?
    C6 C1 H1B . . 119.0 ?
    C24 N2 C25 . . 108.9(2) ?
    C24 N2 H2A . . 125.5 ?
    C25 N2 H2A . . 125.5 ?
    C16 O2 C17 . . 116.1(3) ?
    C3 C2 C1 . . 118.9(3) ?
    C3 C2 H2B . . 120.5 ?
    C1 C2 H2B . . 120.5 ?
    C4 C3 C2 . . 121.1(3) ?
    C4 C3 Cl1 . . 118.7(3) ?
    C2 C3 Cl1 . . 120.2(3) ?
    C26 O4 C27 . . 116.5(3) ?
    C3 C4 C5 . . 119.4(3) ?
    C3 C4 H4A . . 120.3 ?
    C5 C4 H4A . . 120.3 ?
    C6 C5 C4 . . 121.0(3) ?
    C6 C5 H5A . . 119.5 ?
    C4 C5 H5A . . 119.5 ?
    C1 C6 C5 . . 117.5(3) ?
    C1 C6 C7 . . 121.9(3) ?
    C5 C6 C7 . . 120.5(3) ?
    C18 C7 C8 . . 112.7(2) ?
    C18 C7 C6 . . 110.0(2) ?
    C8 C7 C6 . . 114.8(2) ?
    C18 C7 H7A . . 106.2 ?
    C8 C7 H7A . . 106.2 ?
    C6 C7 H7A . . 106.2 ?
    C15 C8 C9 . . 105.6(3) ?
    C15 C8 C7 . . 123.1(3) ?
    C9 C8 C7 . . 131.3(3) ?
    C10 C9 C14 . . 117.8(3) ?
    C10 C9 C8 . . 135.1(3) ?
    C14 C9 C8 . . 107.1(3) ?
    C11 C10 C9 . . 119.3(3) ?
    C11 C10 H10A . . 120.4 ?
    C9 C10 H10A . . 120.4 ?
    C10 C11 C12 . . 121.3(3) ?
    C10 C11 H11A . . 119.3 ?
    C12 C11 H11A . . 119.3 ?
    C13 C12 C11 . . 121.6(3) ?
    C13 C12 H12A . . 119.2 ?
    C11 C12 H12A . . 119.2 ?
    C12 C13 C14 . . 117.2(3) ?
    C12 C13 H13A . . 121.4 ?
    C14 C13 H13A . . 121.4 ?
    N1 C14 C13 . . 129.0(3) ?
    N1 C14 C9 . . 108.2(3) ?
    C13 C14 C9 . . 122.8(3) ?
    C8 C15 N1 . . 110.2(3) ?
    C8 C15 C16 . . 129.1(3) ?
    N1 C15 C16 . . 120.7(3) ?
    O1 C16 O2 . . 123.8(3) ?
    O1 C16 C15 . . 125.2(3) ?
    O2 C16 C15 . . 110.9(3) ?
    O2 C17 H17A . . 109.5 ?
    O2 C17 H17B . . 109.5 ?
    H17A C17 H17B . . 109.5 ?
    O2 C17 H17C . . 109.5 ?
    H17A C17 H17C . . 109.5 ?
    H17B C17 H17C . . 109.5 ?
    C25 C18 C19 . . 106.3(3) ?
    C25 C18 C7 . . 125.4(3) ?
    C19 C18 C7 . . 128.2(2) ?
    C20 C19 C24 . . 118.2(3) ?
    C20 C19 C18 . . 135.0(3) ?
    C24 C19 C18 . . 106.7(3) ?
    C21 C20 C19 . . 119.1(3) ?
    C21 C20 H20A . . 120.4 ?
    C19 C20 H20A . . 120.4 ?
    C20 C21 C22 . . 121.0(3) ?
    C20 C21 H21A . . 119.5 ?
    C22 C21 H21A . . 119.5 ?
    C23 C22 C21 . . 121.8(3) ?
    C23 C22 H22A . . 119.1 ?
    C21 C22 H22A . . 119.1 ?
    C22 C23 C24 . . 117.4(3) ?
    C22 C23 H23A . . 121.3 ?
    C24 C23 H23A . . 121.3 ?
    N2 C24 C23 . . 129.3(3) ?
    N2 C24 C19 . . 108.3(3) ?
    C23 C24 C19 . . 122.5(3) ?
    N2 C25 C18 . . 109.8(3) ?
    N2 C25 C26 . . 116.6(3) ?
    C18 C25 C26 . . 133.4(3) ?
    O3 C26 O4 . . 123.4(3) ?
    O3 C26 C25 . . 123.4(3) ?
    O4 C26 C25 . . 113.2(3) ?
    O4 C27 H27A . . 109.5 ?
    O4 C27 H27B . . 109.5 ?
    H27A C27 H27B . . 109.5 ?
    O4 C27 H27C . . 109.5 ?
    H27A C27 H27C . . 109.5 ?
    H27B C27 H27C . . 109.5 ?
loop_
    _geom_torsion_atom_site_label_1
    _geom_torsion_atom_site_label_2
    _geom_torsion_atom_site_label_3
    _geom_torsion_atom_site_label_4
    _geom_torsion_site_symmetry_1
    _geom_torsion_site_symmetry_2
    _geom_torsion_site_symmetry_3
    _geom_torsion_site_symmetry_4
    _geom_torsion
    _geom_torsion_publ_flag
    C6 C1 C2 C3 . . . . -0.4(5) ?
    C1 C2 C3 C4 . . . . 0.2(5) ?
    C1 C2 C3 Cl1 . . . . -179.2(2) ?
    C2 C3 C4 C5 . . . . 0.1(5) ?
    Cl1 C3 C4 C5 . . . . 179.6(3) ?
    C3 C4 C5 C6 . . . . -0.4(6) ?
    C2 C1 C6 C5 . . . . 0.1(5) ?
    C2 C1 C6 C7 . . . . 177.8(3) ?
    C4 C5 C6 C1 . . . . 0.2(5) ?
    C4 C5 C6 C7 . . . . -177.4(3) ?
    C1 C6 C7 C18 . . . . -39.6(4) ?
    C5 C6 C7 C18 . . . . 138.0(3) ?
    C1 C6 C7 C8 . . . . 88.9(3) ?
    C5 C6 C7 C8 . . . . -93.6(3) ?
    C18 C7 C8 C15 . . . . -65.3(4) ?
    C6 C7 C8 C15 . . . . 167.7(3) ?
    C18 C7 C8 C9 . . . . 113.9(3) ?
    C6 C7 C8 C9 . . . . -13.2(4) ?
    C15 C8 C9 C10 . . . . -177.0(3) ?
    C7 C8 C9 C10 . . . . 3.8(6) ?
    C15 C8 C9 C14 . . . . 1.7(3) ?
    C7 C8 C9 C14 . . . . -177.5(3) ?
    C14 C9 C10 C11 . . . . 1.4(5) ?
    C8 C9 C10 C11 . . . . 179.9(3) ?
    C9 C10 C11 C12 . . . . 0.5(5) ?
    C10 C11 C12 C13 . . . . -1.7(6) ?
    C11 C12 C13 C14 . . . . 0.8(5) ?
    C15 N1 C14 C13 . . . . -179.6(3) ?
    C15 N1 C14 C9 . . . . 0.7(3) ?
    C12 C13 C14 N1 . . . . -178.5(3) ?
    C12 C13 C14 C9 . . . . 1.2(5) ?
    C10 C9 C14 N1 . . . . 177.5(3) ?
    C8 C9 C14 N1 . . . . -1.5(3) ?
    C10 C9 C14 C13 . . . . -2.3(5) ?
    C8 C9 C14 C13 . . . . 178.8(3) ?
    C9 C8 C15 N1 . . . . -1.3(3) ?
    C7 C8 C15 N1 . . . . 178.0(3) ?
    C9 C8 C15 C16 . . . . 175.5(3) ?
    C7 C8 C15 C16 . . . . -5.2(5) ?
    C14 N1 C15 C8 . . . . 0.4(3) ?
    C14 N1 C15 C16 . . . . -176.7(3) ?
    C17 O2 C16 O1 . . . . -2.2(5) ?
    C17 O2 C16 C15 . . . . 174.5(3) ?
    C8 C15 C16 O1 . . . . -2.9(5) ?
    N1 C15 C16 O1 . . . . 173.6(3) ?
    C8 C15 C16 O2 . . . . -179.6(3) ?
    N1 C15 C16 O2 . . . . -3.1(4) ?
    C8 C7 C18 C25 . . . . 151.8(3) ?
    C6 C7 C18 C25 . . . . -78.6(3) ?
    C8 C7 C18 C19 . . . . -32.3(4) ?
    C6 C7 C18 C19 . . . . 97.2(3) ?
    C25 C18 C19 C20 . . . . 176.3(3) ?
    C7 C18 C19 C20 . . . . -0.2(5) ?
    C25 C18 C19 C24 . . . . -1.0(3) ?
    C7 C18 C19 C24 . . . . -177.5(3) ?
    C24 C19 C20 C21 . . . . -1.5(4) ?
    C18 C19 C20 C21 . . . . -178.6(3) ?
    C19 C20 C21 C22 . . . . -0.5(5) ?
    C20 C21 C22 C23 . . . . 1.0(6) ?
    C21 C22 C23 C24 . . . . 0.6(5) ?
    C25 N2 C24 C23 . . . . 179.4(3) ?
    C25 N2 C24 C19 . . . . -0.4(3) ?
    C22 C23 C24 N2 . . . . 177.5(3) ?
    C22 C23 C24 C19 . . . . -2.8(5) ?
    C20 C19 C24 N2 . . . . -176.9(3) ?
    C18 C19 C24 N2 . . . . 0.9(3) ?
    C20 C19 C24 C23 . . . . 3.3(5) ?
    C18 C19 C24 C23 . . . . -178.9(3) ?
    C24 N2 C25 C18 . . . . -0.2(3) ?
    C24 N2 C25 C26 . . . . 174.8(3) ?
    C19 C18 C25 N2 . . . . 0.8(3) ?
    C7 C18 C25 N2 . . . . 177.4(3) ?
    C19 C18 C25 C26 . . . . -173.1(3) ?
    C7 C18 C25 C26 . . . . 3.5(5) ?
    C27 O4 C26 O3 . . . . -1.7(5) ?
    C27 O4 C26 C25 . . . . 176.8(3) ?
    N2 C25 C26 O3 . . . . -7.7(4) ?
    C18 C25 C26 O3 . . . . 165.9(3) ?
    N2 C25 C26 O4 . . . . 173.8(3) ?
    C18 C25 C26 O4 . . . . -12.6(5) ?
loop_
    _geom_hbond_atom_site_label_D
    _geom_hbond_atom_site_label_H
    _geom_hbond_atom_site_label_A
    _geom_hbond_site_symmetry_A
    _geom_hbond_distance_DH
    _geom_hbond_distance_HA
    _geom_hbond_distance_DA
    _geom_hbond_angle_DHA
    N2 H2A O1 2_767 0.86 2.04 2.862(3) 159
    N1 H1A O3 1_655 0.86 2.08 2.923(4) 168
    C20 H20A Cg1 . 0.93 2.89 3.568(4) 131
    C10 H10A Cg3 . 0.93 2.90 3.705(5) 146
    C27 H27A Cg4 2_766 0.96 2.78 3.719(5) 166
    C11 H11A Cg5 2_756 0.93 2.88 3.750(4) 156
data_New_Global_Publ_Block
_journal_date_recd_electronic     2014-09-12
_journal_date_accepted     2014-09-15
_journal_name_full     'Acta Crystallographica, Section E'
_journal_year     2014
_journal_volume     70
_journal_issue     10
_journal_page_first     259
_journal_page_last     261
_journal_paper_category     GO
_journal_paper_doi     10.1107/S1600536814020686
_journal_coeditor_code     SU2784
_publ_contact_author_name     'Sun Hong-shun'
_publ_contact_author_address
;
Chemical Engineering Department
Nanjing College of Chemical Technology
Geguan Road No.265 Nanjing
Nanjing 210048
People's Republic of China
;
_publ_contact_author_email     njutshs@126.com
_publ_contact_author_fax     '86 25 58370621'
_publ_contact_author_phone     '86 25 58370534'
_publ_section_title
;
Crystal structure of dimethyl
3,3'-[(4-chlorophenyl)methylene]bis(1<i>H</i>-indole-2-carboxylate)
;
loop_
    _publ_author_name
    _publ_author_address
    'Li, Yu-long'
;
Chemical Engineering Department
Nanjing College of Chemical Technology
Geguan Road No.265 Nanjing
Nanjing 210048
People's Republic of China
;
    'Sun, Hong-shun'
;
Chemical Engineering Department
Nanjing College of Chemical Technology
Geguan Road No.265 Nanjing
Nanjing 210048
People's Republic of China
;
    'Jiang, Hong'
;
Chemical Engineering Department
Nanjing College of Chemical Technology
Geguan Road No.265 Nanjing
Nanjing 210048
People's Republic of China
;
    'Xu, Ning'
;
Chemical Engineering Department
Nanjing College of Chemical Technology
Geguan Road No.265 Nanjing
Nanjing 210048
People's Republic of China
;
    'Xu, Hong'
;
Chemical Engineering Department
Nanjing College of Chemical Technology
Geguan Road No.265 Nanjing
Nanjing 210048
People's Republic of China
;
_publ_section_synopsis
;
In the crystal, molecules are linked by N---H...O hydrogen bonds, forming
inversion dimers, which are linked by a further N---H...O hydrogen bond,
forming chains along [100]. There are intra- and intermolecular C---H...\p
interactions present, the latter linking the chains to form a
three-dimensional supramolecular structure.
;
