# Supplementary material for: Crystal structure of dimethyl 3,3′-[(4-chloro­phen­yl)methyl­ene]bis­(1H-indole-2-carboxyl­ate)
Source: Acta Crystallogr Sect E Struct Rep Online. 2014 Sep 27;70(Pt 10):259–61. doi: 10.1107/S1600536814020686 (PMC4257187; doi:10.1107/S1600536814020686)
Supplement: Supplementary file 2 [file e-70-00259-Isup2.hkl]

# 
# h,k,l, Fc-squared, Fo-squared, sigma(Fo-squared) and status flag 
# 
data_I
_shelx_title ' X in P-1' 
_shelx_refln_list_code          4 
_shelx_F_calc_maximum      123.72 
_exptl_crystal_F_000       492.00 
_reflns_d_resolution_high  0.8294 
 
loop_ 
 _symmetry_equiv_pos_as_xyz 
 'x, y, z' 
 '-x, -y, -z' 
 
_cell_length_a    10.1260 
_cell_length_b    11.0900 
_cell_length_c    12.2460 
_cell_angle_alpha 109.580 
_cell_angle_beta  111.500 
_cell_angle_gamma  91.320 
 
_shelx_F_squared_multiplier     1.000 
 
loop_ 
 _refln_index_h 
 _refln_index_k 
 _refln_index_l 
 _refln_F_squared_calc 
 _refln_F_squared_meas 
 _refln_F_squared_sigma 
 _refln_observed_status 
   1   0   0      625.13      687.23      4.12 o 
   2   0   0      459.20      426.21      4.97 o 
   3   0   0      788.74      753.66      7.92 o 
   4   0   0       13.39       35.71      4.12 o 
   5   0   0       60.85       72.08      4.91 o 
   6   0   0     1117.23     1122.28     13.57 o 
   7   0   0       74.88      111.26      8.19 o 
   8   0   0        2.00       24.85      6.53 o 
   9   0   0       12.10       17.06      6.69 o 
  10   0   0      130.43      120.49      8.82 o 
  11   0   0        1.07       -6.83      7.56 o 
 -11   1   0       28.12       36.83      7.81 o 
 -10   1   0       52.58       54.85      7.81 o 
  -9   1   0        0.14       -6.06      6.06 o 
  -8   1   0       74.63       73.34      7.24 o 
  -7   1   0       83.35       81.88      6.44 o 
  -6   1   0      385.56      412.66      8.52 o 
  -5   1   0      437.26      442.51      7.84 o 
  -4   1   0       15.60       19.09      3.14 o 
  -3   1   0      595.38      566.16      6.77 o 
  -2   1   0     2372.85     2305.34     10.29 o 
  -1   1   0       77.38       94.42      1.91 o 
   0   1   0     2914.04     2659.26     44.50 o 
   1   1   0     1004.77     1173.53      7.21 o 
   2   1   0     1839.48     1924.48     10.32 o 
   3   1   0     1125.45     1149.26      9.53 o 
   4   1   0       25.29       20.31      3.39 o 
   5   1   0      142.89      119.29      5.41 o 
   6   1   0      120.07      112.57      6.20 o 
   7   1   0      180.69      156.15      7.81 o 
   8   1   0       11.20        6.96      5.87 o 
   9   1   0      122.22      139.71      8.52 o 
  10   1   0        6.63        4.78      6.80 o 
  11   1   0        3.80       15.51      6.94 o 
 -11   2   0       31.00       30.22      7.56 o 
 -10   2   0      168.65      174.09      9.69 o 
  -9   2   0       11.96        0.00      6.06 o 
  -8   2   0       23.08       22.55      6.44 o 
  -7   2   0        3.21       -1.28      5.19 o 
  -6   2   0      212.88      224.52      7.29 o 
  -5   2   0       17.87       20.01      3.90 o 
  -4   2   0        1.46        2.84      3.00 o 
  -3   2   0      338.69      340.88      5.73 o 
  -2   2   0      247.00      256.90      4.56 o 
  -1   2   0        4.04        7.37      1.61 o 
   0   2   0      173.35      171.69     17.75 o 
   1   2   0     6267.42     5926.56     69.79 o 
   2   2   0    10920.06    10046.32    105.42 o 
   3   2   0     3051.79     3188.44     16.41 o 
   4   2   0     1782.56     1750.20     13.82 o 
   5   2   0      405.90      422.38      8.33 o 
   6   2   0       38.54       35.69      5.08 o 
   7   2   0      163.38      158.74      7.84 o 
   8   2   0        8.20       10.59      5.46 o 
   9   2   0       42.25       50.95      6.96 o 
  10   2   0        0.08       -6.77      6.77 o 
 -11   3   0       11.60        7.29      7.59 o 
 -10   3   0       23.42       24.85      7.26 o 
  -9   3   0      202.03      188.89      9.80 o 
  -8   3   0        0.01       -0.38      5.46 o 
  -7   3   0        8.64       10.89      5.46 o 
  -6   3   0       21.53       19.19      5.11 o 
  -5   3   0      142.53      159.83      5.98 o 
  -4   3   0      169.95      164.67      5.05 o 
  -3   3   0       11.14       13.76      3.74 o 
  -2   3   0      766.59      799.47      7.86 o 
  -1   3   0      202.80      199.70      4.78 o 
   0   3   0       12.08       30.39      2.16 o 
   1   3   0       28.16       24.44      2.92 o 
   2   3   0     1168.56     1212.35     10.18 o 
   3   3   0       19.99       89.94      5.32 o 
   4   3   0       11.18        7.26      3.74 o 
   5   3   0       10.50        9.77      4.40 o 
   6   3   0      159.67      147.63      7.89 o 
   7   3   0       16.24       14.25      6.01 o 
   8   3   0       79.13       74.98      7.56 o 
   9   3   0       52.62       53.05      7.59 o 
  10   3   0       31.68       34.32      7.40 o 
 -11   4   0       26.47       24.30      7.51 o 
 -10   4   0      101.85      112.46      9.39 o 
  -9   4   0        1.55        2.98      6.03 o 
  -8   4   0      294.18      257.33      9.91 o 
  -7   4   0       50.07       57.23      6.39 o 
  -6   4   0       26.56       19.44      5.16 o 
  -5   4   0       58.28       57.56      4.78 o 
  -4   4   0       84.27      121.09      5.43 o 
  -3   4   0       47.63       61.05      4.10 o 
  -2   4   0       79.71       92.80      4.15 o 
  -1   4   0       75.61       71.40      3.80 o 
   0   4   0     1756.95     1707.77      8.49 o 
   1   4   0      259.13      266.37      5.57 o 
   2   4   0        1.81        0.11      3.25 o 
   3   4   0      494.93      477.59      8.05 o 
   4   4   0     1524.86     1648.42     15.29 o 
   5   4   0        5.47        6.28      4.83 o 
   6   4   0       42.82       48.63      6.25 o 
   7   4   0       93.51       97.25      7.40 o 
   8   4   0        1.74       -5.16      6.20 o 
   9   4   0        5.28       -0.27      6.39 o 
  10   4   0        5.41        6.99      7.04 o 
 -11   5   0       31.69       28.53      8.14 o 
 -10   5   0       37.28       41.39      7.97 o 
  -9   5   0       24.04       32.96      6.63 o 
  -8   5   0        6.40       12.07      5.87 o 
  -7   5   0      185.93      177.61      8.16 o 
  -6   5   0        0.02       12.15      4.78 o 
  -5   5   0      909.49      970.94     12.72 o 
  -4   5   0      729.18      746.48     10.38 o 
  -3   5   0       47.35       61.32      4.29 o 
  -2   5   0      596.12      638.44      8.76 o 
  -1   5   0      320.39      309.81      6.31 o 
   0   5   0      308.22      336.34      6.10 o 
   1   5   0        4.42        3.17      3.55 o 
   2   5   0       64.70       64.24      4.64 o 
   3   5   0        6.06        9.58      4.10 o 
   4   5   0        0.22       -4.34      4.64 o 
   5   5   0       59.42       39.13      8.52 o 
   6   5   0      595.17      556.61     12.83 o 
   7   5   0        1.12        2.21      5.82 o 
   8   5   0       23.79       28.53      6.31 o 
   9   5   0        1.55       -2.57      6.88 o 
 -10   6   0        3.90        9.50      7.32 o 
  -9   6   0       68.97       74.27      7.13 o 
  -8   6   0      111.11       95.02      7.86 o 
  -7   6   0        1.38       -1.56      5.65 o 
  -6   6   0      149.48      178.54      9.61 o 
  -5   6   0        0.97       -5.11      5.11 o 
  -4   6   0       19.09       16.14      4.81 o 
  -3   6   0      186.00      171.00      6.42 o 
  -2   6   0      496.68      497.47      8.76 o 
  -1   6   0      442.30      455.31      8.30 o 
   0   6   0      271.45      240.67      5.63 o 
   1   6   0      549.62      545.77      9.31 o 
   2   6   0        1.69       -1.39      4.29 o 
   3   6   0       27.17       23.29      5.43 o 
   4   6   0      150.55      169.77      7.40 o 
   5   6   0        5.63       -2.48      6.06 o 
   6   6   0       33.36       33.80      6.88 o 
   7   6   0        0.77       -5.11      6.66 o 
   8   6   0        0.07        6.28      6.61 o 
 -10   7   0        4.99        7.62      7.43 o 
  -9   7   0        0.11        3.93      6.31 o 
  -8   7   0        0.06       -3.30      5.95 o 
  -7   7   0       13.25        4.86      7.24 o 
  -6   7   0      107.53      107.17      7.78 o 
  -5   7   0       16.35        9.91      5.92 o 
  -4   7   0      233.27      208.24      8.16 o 
  -3   7   0       55.22       56.49      5.84 o 
  -2   7   0       72.45       94.88      5.82 o 
  -1   7   0       56.24       54.31      5.54 o 
   0   7   0       25.92       26.20      7.00 o 
   1   7   0       10.22       18.68      4.67 o 
   2   7   0      148.26      162.32      7.34 o 
   3   7   0       15.41       14.91      5.68 o 
   4   7   0       96.49       84.34      7.07 o 
   5   7   0        3.73        7.48      5.35 o 
   6   7   0       16.57        5.95      6.47 o 
   7   7   0        6.76        9.56      6.72 o 
   8   7   0        0.47       -6.80      7.07 o 
  -9   8   0       29.42       24.33      7.70 o 
  -8   8   0        3.97        0.00      6.77 o 
  -7   8   0        0.38       -0.46      5.84 o 
  -6   8   0        3.92        3.80      5.54 o 
  -5   8   0       67.98       81.88      7.34 o 
  -4   8   0      150.86      143.23      8.05 o 
  -3   8   0       59.70       69.79      5.87 o 
  -2   8   0       12.23       12.72      5.16 o 
  -1   8   0        8.79        8.66      5.41 o 
   0   8   0       28.41       28.18      4.26 o 
   1   8   0      105.98      106.10      7.15 o 
   2   8   0        3.37        5.60      5.35 o 
   3   8   0      129.63      122.78      7.64 o 
   4   8   0      230.52      225.66      9.69 o 
   5   8   0       40.33       41.61      6.80 o 
   6   8   0        2.62        8.71      6.39 o 
   7   8   0        6.57        7.26      7.51 o 
  -9   9   0        8.06       -2.40      7.37 o 
  -8   9   0        0.41        5.49      6.42 o 
  -7   9   0        0.65        4.53      5.84 o 
  -6   9   0       70.29       72.90      7.24 o 
  -5   9   0        3.32       -1.75      6.20 o 
  -4   9   0       18.88       18.95      6.14 o 
  -3   9   0       14.56       11.88      6.25 o 
  -2   9   0        1.95        6.58      5.65 o 
  -1   9   0        4.47       -5.87      5.87 o 
   0   9   0      114.24      118.46      7.07 o 
   1   9   0        5.47        6.50      5.41 o 
   2   9   0       43.96       53.02      6.33 o 
   3   9   0        8.69        7.07      5.87 o 
   4   9   0       14.34        6.14      6.50 o 
   5   9   0        2.02       -4.01      6.55 o 
   6   9   0        0.04        8.16      6.17 o 
  -8  10   0        5.47        3.85      7.13 o 
  -7  10   0       12.44       11.85      7.32 o 
  -6  10   0        2.24       -5.16      6.85 o 
  -5  10   0        3.82       14.36      6.55 o 
  -4  10   0       10.19        6.96      6.36 o 
  -3  10   0        0.27        1.12      6.03 o 
  -2  10   0      102.57      107.74      7.81 o 
  -1  10   0       62.40       56.85      7.45 o 
   0  10   0        2.95        4.95      4.68 o 
   1  10   0       60.12       54.61      7.13 o 
   2  10   0        1.56       -3.17      6.31 o 
   3  10   0        1.15       12.89      6.39 o 
   4  10   0       29.16       42.21      7.29 o 
   5  10   0        7.54        1.20      7.32 o 
  -7  11   0       10.43       16.63      7.07 o 
  -6  11   0      127.52      138.59      9.88 o 
  -5  11   0        0.98        1.09      6.50 o 
  -4  11   0       25.93       29.00      7.13 o 
  -3  11   0        8.57        8.14      6.96 o 
  -2  11   0       64.32       58.81      8.03 o 
  -1  11   0       16.46       17.88      6.77 o 
   0  11   0       61.17       54.41      5.56 o 
   1  11   0       42.47       46.20      7.59 o 
   2  11   0        8.81        9.91      6.58 o 
   3  11   0        0.49        6.96      6.47 o 
  -5  12   0        0.00       -4.23      6.53 o 
  -4  12   0        2.43        1.47      6.83 o 
  -3  12   0       23.41       31.21      7.26 o 
  -2  12   0       23.84       18.73      7.78 o 
  -1  12   0       34.69       24.52      7.86 o 
   0  12   0       22.53       13.67      6.08 o 
   1  12   0        0.95       15.48      6.50 o 
  -2 -12   1        0.03       -5.62      7.13 o 
  -1 -12   1        4.25       -7.45      7.45 o 
   0 -12   1        3.17        7.23      4.68 o 
   1 -12   1        7.54       12.94      6.42 o 
   2 -12   1        4.03       -2.48      6.96 o 
   3 -12   1       17.43       16.74      6.83 o 
   4 -12   1       16.28       21.49      7.24 o 
   5 -12   1        2.45       -2.98      7.04 o 
  -4 -11   1        7.56       12.04      6.50 o 
  -3 -11   1       21.87       28.18      6.91 o 
  -2 -11   1        1.02       10.51      6.25 o 
  -1 -11   1        5.63       11.36      6.77 o 
   0 -11   1        1.77        4.18      4.36 o 
   1 -11   1       15.19       20.89      6.63 o 
   2 -11   1       63.81       65.56      7.48 o 
   3 -11   1       14.19        6.20      7.02 o 
   4 -11   1       53.83       57.36      7.54 o 
   5 -11   1        7.26        5.08      6.88 o 
   6 -11   1       89.61       95.23      9.12 o 
   7 -11   1        1.32        3.60      7.04 o 
  -5 -10   1       40.20       57.53      7.84 o 
  -4 -10   1        4.76       11.25      6.20 o 
  -3 -10   1       44.59       42.35      7.15 o 
  -2 -10   1        0.01       -1.39      5.71 o 
  -1 -10   1       91.23       91.33      7.56 o 
   0 -10   1        1.24        4.64      4.13 o 
   1 -10   1        7.70        4.48      5.98 o 
   2 -10   1       16.97       13.52      6.06 o 
   3 -10   1       72.19       75.49      7.15 o 
   4 -10   1       55.24       70.50      7.07 o 
   5 -10   1       85.43       98.57      8.25 o 
   6 -10   1       33.57       35.36      7.34 o 
   7 -10   1        0.84        9.37      6.55 o 
   8 -10   1       10.47       11.93      7.40 o 
  -7  -9   1        0.15       -7.04      7.04 o 
  -6  -9   1        0.01       -6.77      6.77 o 
  -5  -9   1       74.10       67.17      7.62 o 
  -4  -9   1       96.63      104.38      8.16 o 
  -3  -9   1       46.56       46.20      6.69 o 
  -2  -9   1       49.09       47.43      6.14 o 
  -1  -9   1       21.42       11.00      6.66 o 
   0  -9   1       90.58       92.58      5.17 o 
   1  -9   1        1.12       -4.45      5.60 o 
   2  -9   1      251.08      260.20      9.39 o 
   3  -9   1       23.59       30.14      6.17 o 
   4  -9   1       67.93       73.36      6.99 o 
   5  -9   1        8.10       17.06      6.03 o 
   6  -9   1       47.63       51.36      6.96 o 
   7  -9   1       12.50       19.44      6.28 o 
   8  -9   1        0.19        8.55      6.33 o 
   9  -9   1        6.65       -0.60      7.64 o 
  -7  -8   1       10.02        1.94      7.15 o 
  -6  -8   1       31.54       37.82      6.53 o 
  -5  -8   1       19.69       11.28      6.58 o 
  -4  -8   1        1.79       -5.68      5.68 o 
  -3  -8   1        4.72        5.30      5.41 o 
  -2  -8   1        8.91        2.29      5.57 o 
  -1  -8   1      252.38      240.00      9.04 o 
   0  -8   1       14.09       19.15      5.00 o 
   1  -8   1        0.02       -4.01      4.83 o 
   2  -8   1       52.57       52.67      5.82 o 
   3  -8   1      166.45      154.97      7.84 o 
   4  -8   1      108.56       93.76      7.29 o 
   5  -8   1       18.71       21.71      5.98 o 
   6  -8   1        4.56        3.39      5.73 o 
   7  -8   1        6.75       10.21      6.12 o 
   8  -8   1        0.15        2.57      6.44 o 
   9  -8   1       35.53       23.29      8.11 o 
  -8  -7   1        0.11       -2.81      6.42 o 
  -7  -7   1        5.07       11.28      6.25 o 
  -6  -7   1      145.69      143.10      8.44 o 
  -5  -7   1       25.78       27.55      6.23 o 
  -4  -7   1      112.16      104.74      7.32 o 
  -3  -7   1       16.12       12.83      5.57 o 
  -2  -7   1      254.35      258.45      8.25 o 
  -1  -7   1      351.86      362.34      8.52 o 
   0  -7   1       49.93       47.01      3.56 o 
   1  -7   1      558.49      618.53     10.10 o 
   2  -7   1        7.89        3.77      4.70 o 
   3  -7   1        0.06       -2.08      4.72 o 
   4  -7   1        0.72        0.33      4.86 o 
   5  -7   1      379.43      388.42      9.88 o 
   6  -7   1        5.13        7.89      5.90 o 
   7  -7   1      104.24      118.66      8.16 o 
   8  -7   1        0.41        8.14      5.95 o 
   9  -7   1        5.18        0.79      6.80 o 
  10  -7   1        0.12       -3.90      6.96 o 
  -9  -6   1       35.19       24.38      8.11 o 
  -8  -6   1       19.66       32.25      6.55 o 
  -7  -6   1       82.55       84.59      7.37 o 
  -6  -6   1       16.14       28.12      6.09 o 
  -5  -6   1       17.62       12.72      5.92 o 
  -4  -6   1       70.12       65.66      6.17 o 
  -3  -6   1       78.94       81.96      5.76 o 
  -2  -6   1        2.61        8.74      3.85 o 
  -1  -6   1       48.23       41.50      4.42 o 
   0  -6   1      522.92      572.40      6.32 o 
   1  -6   1      755.36      853.07     10.51 o 
   2  -6   1      166.64      165.27      6.17 o 
   3  -6   1       33.33       39.92      4.34 o 
   4  -6   1        1.60        2.10      4.40 o 
   5  -6   1      218.00      217.85      8.05 o 
   6  -6   1        0.48        5.49      5.68 o 
   7  -6   1        5.00        6.39      5.54 o 
   8  -6   1      245.22      235.00     10.18 o 
   9  -6   1       42.96       49.94      7.10 o 
  10  -6   1       43.02       51.63      8.33 o 
  -9  -5   1       11.74        6.50      7.04 o 
  -8  -5   1        4.75       13.82      5.82 o 
  -7  -5   1      105.84      111.07      7.10 o 
  -6  -5   1      140.13      148.50      7.40 o 
  -5  -5   1       20.26       22.33      5.54 o 
  -4  -5   1        0.60       -0.14      4.23 o 
  -3  -5   1      443.79      483.38      8.60 o 
  -2  -5   1        6.38        8.82      3.41 o 
  -1  -5   1        1.38        7.81      3.33 o 
   0  -5   1      499.61      542.26     10.31 o 
   1  -5   1      387.42      388.47      6.91 o 
   2  -5   1        0.01        3.88      3.14 o 
   3  -5   1        3.82        4.72      3.55 o 
   4  -5   1       31.44       38.14      4.61 o 
   5  -5   1       15.21       16.14      4.83 o 
   6  -5   1        9.20       14.58      5.32 o 
   7  -5   1       15.26       12.97      6.20 o 
   8  -5   1        0.37        2.16      5.82 o 
   9  -5   1       91.07       92.91      8.60 o 
  10  -5   1        0.73        2.21      6.61 o 
 -10  -4   1        0.21        0.87      6.83 o 
  -9  -4   1       11.53       11.93      6.20 o 
  -8  -4   1       24.33       22.17      6.20 o 
  -7  -4   1       10.21       17.72      5.84 o 
  -6  -4   1      450.45      499.71     10.73 o 
  -5  -4   1      367.98      376.27      8.68 o 
  -4  -4   1      127.74      125.30      5.21 o 
  -3  -4   1       32.36       34.27      3.71 o 
  -2  -4   1        7.46        2.10      2.89 o 
  -1  -4   1      391.34      362.21      6.03 o 
   0  -4   1      237.40      199.33      3.49 o 
   1  -4   1      673.34      668.91      7.64 o 
   2  -4   1       15.22       16.90      3.00 o 
   3  -4   1      734.74      852.80      9.58 o 
   4  -4   1     1473.95     1753.40     14.61 o 
   5  -4   1       40.25       38.09      4.61 o 
   6  -4   1       48.45       40.44      5.82 o 
   7  -4   1        0.55       -5.60      5.60 o 
   8  -4   1       22.03       14.03      6.55 o 
   9  -4   1       19.41       23.73      6.83 o 
  10  -4   1       18.76       33.28      7.07 o 
 -10  -3   1       12.19        8.49      6.96 o 
  -9  -3   1       19.35       13.90      6.72 o 
  -8  -3   1        0.03       -1.86      5.41 o 
  -7  -3   1      424.42      409.20     10.70 o 
  -6  -3   1        0.02       -2.13      4.97 o 
  -5  -3   1        0.89        5.38      3.90 o 
  -4  -3   1      662.80      668.01      9.12 o 
  -3  -3   1      132.68      107.63      4.45 o 
  -2  -3   1     1033.24     1071.28      9.20 o 
  -1  -3   1     2028.44     2041.20     11.44 o 
   0  -3   1     1720.04     1725.51      7.18 o 
   1  -3   1      955.11      941.26      7.97 o 
   2  -3   1      325.05      351.29      5.79 o 
   3  -3   1     2601.40     2678.33     15.26 o 
   4  -3   1       38.84       50.29      4.12 o 
   5  -3   1        3.77        6.03      3.74 o 
   6  -3   1       57.79       58.32      5.87 o 
   7  -3   1       28.45       31.84      5.84 o 
   8  -3   1      184.81      168.84      8.71 o 
   9  -3   1       43.06       29.32      7.40 o 
  10  -3   1        2.48        7.75      6.36 o 
  11  -3   1        0.01        4.56      6.88 o 
 -11  -2   1        0.49        2.40      7.07 o 
 -10  -2   1       96.14       89.25      8.33 o 
  -9  -2   1        0.20        5.24      5.87 o 
  -8  -2   1        9.16       12.97      5.54 o 
  -7  -2   1        0.48        4.01      5.08 o 
  -6  -2   1      580.93      595.24     10.38 o 
  -5  -2   1      371.32      361.39      7.40 o 
  -4  -2   1       15.40       18.16      3.36 o 
  -3  -2   1      844.14      860.63      8.44 o 
  -2  -2   1       16.82       24.98      2.81 o 
  -1  -2   1     1155.61     1147.64      7.24 o 
   0  -2   1     9687.37     8306.79    203.12 o 
   1  -2   1      209.28      235.79      4.37 o 
   2  -2   1      354.20      364.75      5.38 o 
   3  -2   1       46.85       43.58      3.39 o 
   4  -2   1      119.35      130.24      5.08 o 
   5  -2   1      192.94      170.40      6.06 o 
   6  -2   1        2.14       -4.72      4.72 o 
   7  -2   1       74.00       59.90      6.50 o 
   8  -2   1      542.33      506.81     12.45 o 
   9  -2   1        0.35        1.86      6.03 o 
  10  -2   1        2.06        2.65      6.44 o 
  11  -2   1        0.17        0.90      6.88 o 
 -11  -1   1       24.05       28.20      7.62 o 
 -10  -1   1       68.45       79.67      7.81 o 
  -9  -1   1       30.12       21.52      6.03 o 
  -8  -1   1        0.76       -1.50      5.60 o 
  -7  -1   1      456.25      426.26     10.38 o 
  -6  -1   1       14.41       14.09      4.23 o 
  -5  -1   1        6.46       12.86      3.69 o 
  -4  -1   1      117.47      118.69      4.59 o 
  -3  -1   1      237.55      208.93      4.94 o 
  -2  -1   1     2989.72     2704.49     48.25 o 
  -1  -1   1     2522.53     2401.42     35.41 o 
   0  -1   1     2494.44     2611.97     46.95 o 
   1  -1   1     2521.35     2376.44     38.22 o 
   2  -1   1     1542.80     1397.12      8.90 o 
   3  -1   1     2014.08     1967.13     12.29 o 
   4  -1   1     1709.89     1634.27     12.83 o 
   5  -1   1      380.68      345.36      7.48 o 
   6  -1   1      365.44      359.34      8.38 o 
   7  -1   1       62.82       49.50      6.50 o 
   8  -1   1        5.51        3.60      5.82 o 
   9  -1   1       19.58       12.81      6.69 o 
  10  -1   1       38.48       59.52      7.51 o 
 -11   0   1       54.17       56.33      7.78 o 
 -10   0   1       61.81       54.03      7.64 o 
  -9   0   1        3.50        1.50      5.90 o 
  -8   0   1      238.50      227.08      8.93 o 
  -7   0   1      103.87       90.84      6.53 o 
  -6   0   1      269.20      252.61      6.88 o 
  -5   0   1       32.69       28.12      3.74 o 
  -4   0   1      984.78     1021.23      9.69 o 
  -3   0   1      315.12      284.26      5.30 o 
  -2   0   1     7905.15     6897.96     68.56 o 
  -1   0   1      615.45      732.22      4.31 o 
   0   0   1        0.90        9.93      0.68 o 
   1   0   1      851.71      881.79      5.87 o 
   2   0   1     1292.55     1400.72      9.17 o 
   3   0   1       35.37       32.55      2.98 o 
   4   0   1      465.71      503.09      7.62 o 
   5   0   1      740.01      720.81     10.16 o 
   6   0   1        5.40       10.40      4.72 o 
   7   0   1        0.02       -0.35      5.24 o 
   8   0   1      290.51      276.01      9.94 o 
   9   0   1       12.41       21.38      6.83 o 
  10   0   1       14.54       24.30      6.47 o 
 -11   1   1        4.43        7.59      7.02 o 
 -10   1   1      320.21      303.04     11.44 o 
  -9   1   1       91.05       94.47      7.78 o 
  -8   1   1      648.20      583.88     12.75 o 
  -7   1   1      143.99      154.37      7.21 o 
  -6   1   1       36.40       41.28      4.48 o 
  -5   1   1      319.38      324.01      7.02 o 
  -4   1   1       10.44        8.71      2.78 o 
  -3   1   1      575.51      512.79      6.36 o 
  -2   1   1     4230.35     3810.44     55.73 o 
  -1   1   1     1630.65     1346.93     28.78 o 
   0   1   1       23.62       21.75      1.09 o 
   1   1   1    10075.00     9045.33     82.84 o 
   2   1   1     2340.47     2241.80     12.20 o 
   3   1   1       13.65       13.90      2.89 o 
   4   1   1       42.82       38.80      4.12 o 
   5   1   1       11.08       10.95      4.15 o 
   6   1   1       84.83      100.83      6.20 o 
   7   1   1        1.37       -1.64      5.43 o 
   8   1   1       76.51       63.73      7.34 o 
   9   1   1       54.69       61.71      7.67 o 
  10   1   1       18.93       10.10      7.21 o 
 -11   2   1        0.91       -7.45      7.45 o 
 -10   2   1        4.06        4.42      6.80 o 
  -9   2   1       19.54        5.73      6.36 o 
  -8   2   1      884.33      865.03     14.28 o 
  -7   2   1      537.73      521.20     10.51 o 
  -6   2   1        0.44       -1.45      3.90 o 
  -5   2   1        0.03        5.16      3.28 o 
  -4   2   1      890.97      925.01      9.53 o 
  -3   2   1      695.94      780.63      7.97 o 
  -2   2   1     4526.99     3868.73     65.15 o 
  -1   2   1     3642.83     3103.80     53.16 o 
   0   2   1      113.75      110.30      6.32 o 
   1   2   1     5836.81     5661.17     79.40 o 
   2   2   1     5217.36     5049.77     84.97 o 
   3   2   1     1702.26     1714.38     13.05 o 
   4   2   1       18.14       21.08      3.99 o 
   5   2   1        5.95        9.61      4.26 o 
   6   2   1        1.63        0.00      4.91 o 
   7   2   1       79.52       82.59      7.32 o 
   8   2   1      120.09      123.33      8.11 o 
   9   2   1        0.53       -5.87      6.50 o 
  10   2   1        1.34        3.49      6.69 o 
 -11   3   1       49.85       49.23      8.57 o 
 -10   3   1       13.09       10.68      6.74 o 
  -9   3   1      146.70      157.70      8.57 o 
  -8   3   1      173.51      182.58      8.44 o 
  -7   3   1       31.56       19.88      5.68 o 
  -6   3   1     1272.83     1335.11     14.58 o 
  -5   3   1       47.89       37.51      4.48 o 
  -4   3   1      638.29      631.23      8.44 o 
  -3   3   1      268.86      261.24      5.38 o 
  -2   3   1       14.80       12.59      2.84 o 
  -1   3   1      106.33      105.50      3.99 o 
   0   3   1     1236.14     1248.71     56.57 o 
   1   3   1      974.57     1012.47      9.42 o 
   2   3   1        7.55        6.83      3.03 o 
   3   3   1      218.71      224.22      5.82 o 
   4   3   1      719.04      763.29     10.76 o 
   5   3   1        4.12       -1.50      4.86 o 
   6   3   1       52.65       48.38      6.09 o 
   7   3   1        0.01        4.89      5.38 o 
   8   3   1       24.59       22.06      6.20 o 
   9   3   1       12.79       21.76      6.42 o 
 -11   4   1       48.31       40.35      8.38 o 
 -10   4   1        1.39        2.29      6.31 o 
  -9   4   1        0.11       13.35      6.01 o 
  -8   4   1        0.06       -6.17      6.17 o 
  -7   4   1       15.37       15.54      5.54 o 
  -6   4   1        7.71        4.10      4.94 o 
  -5   4   1      122.32      116.59      5.54 o 
  -4   4   1      769.36      791.99     10.07 o 
  -3   4   1      673.51      772.74      9.20 o 
  -2   4   1      294.36      241.03      5.52 o 
  -1   4   1     3320.20     3300.25     17.01 o 
   0   4   1        5.86        6.44      2.17 o 
   1   4   1        6.92        0.38      3.06 o 
   2   4   1       37.81       31.29      3.74 o 
   3   4   1      986.75      979.32     11.74 o 
   4   4   1      412.96      464.16      9.50 o 
   5   4   1      328.56      356.53      9.83 o 
   6   4   1      121.55      113.23      7.70 o 
   7   4   1       63.23       60.61      7.04 o 
   8   4   1       26.33       20.29      6.83 o 
   9   4   1       37.67       47.54      7.48 o 
 -11   5   1        5.65        5.32      7.24 o 
 -10   5   1       10.07       12.34      6.58 o 
  -9   5   1       24.23       20.91      6.72 o 
  -8   5   1      139.17      132.67      8.41 o 
  -7   5   1      127.94      133.54      7.51 o 
  -6   5   1      630.40      689.47     11.82 o 
  -5   5   1        3.51        0.71      4.72 o 
  -4   5   1      441.11      524.61      9.15 o 
  -3   5   1     1218.87     1276.57     12.61 o 
  -2   5   1       92.85       83.74      4.94 o 
  -1   5   1      370.97      389.76      7.37 o 
   0   5   1       15.06       11.46      2.42 o 
   1   5   1      434.76      427.52      7.86 o 
   2   5   1      628.25      668.50     10.07 o 
   3   5   1       66.90       52.75      5.57 o 
   4   5   1      826.16      882.01     13.24 o 
   5   5   1      362.29      335.37     10.32 o 
   6   5   1       33.27       28.34      6.53 o 
   7   5   1        4.91        0.71      6.01 o 
   8   5   1       19.08       13.19      6.69 o 
   9   5   1        1.37       -4.26      6.77 o 
 -10   6   1        3.38       -2.73      6.96 o 
  -9   6   1       12.56       16.63      6.53 o 
  -8   6   1        0.24        7.86      5.82 o 
  -7   6   1      142.19      150.17      7.95 o 
  -6   6   1       64.40       59.74      6.42 o 
  -5   6   1      116.99      116.89      6.88 o 
  -4   6   1       21.11       29.30      4.70 o 
  -3   6   1       22.74       22.88      4.37 o 
  -2   6   1      232.58      242.73      7.04 o 
  -1   6   1      365.32      355.11      7.64 o 
   0   6   1       56.75       61.85      4.38 o 
   1   6   1       17.50       15.48      4.61 o 
   2   6   1        2.67        0.90      4.67 o 
   3   6   1      842.53      861.37     13.05 o 
   4   6   1      139.04      144.41      7.75 o 
   5   6   1      117.68      113.66      7.81 o 
   6   6   1      140.27      137.88      8.76 o 
   7   6   1       11.30        5.71      6.50 o 
   8   6   1        2.01        0.00      6.91 o 
 -10   7   1        1.91        0.30      6.94 o 
  -9   7   1        2.84       -7.15      7.15 o 
  -8   7   1        7.71       -6.09      6.53 o 
  -7   7   1       66.64       66.46      7.04 o 
  -6   7   1       39.87       38.66      6.36 o 
  -5   7   1        0.08       -1.06      5.54 o 
  -4   7   1       65.66       56.46      6.50 o 
  -3   7   1       36.44       32.98      5.52 o 
  -2   7   1        7.00        8.30      5.16 o 
  -1   7   1      147.49      119.56      6.80 o 
   0   7   1       89.85       97.03      4.50 o 
   1   7   1        8.06        2.76      5.08 o 
   2   7   1       69.06       70.88      6.58 o 
   3   7   1       25.49       16.82      6.25 o 
   4   7   1      324.59      312.08     10.40 o 
   5   7   1       68.62       61.02      7.40 o 
   6   7   1       38.15       41.75      7.10 o 
   7   7   1       11.09       19.52      6.91 o 
  -9   8   1        0.10        4.45      6.66 o 
  -8   8   1        7.33       11.14      6.09 o 
  -7   8   1       30.96       39.56      6.63 o 
  -6   8   1       76.14       65.83      7.62 o 
  -5   8   1       24.88       22.01      6.12 o 
  -4   8   1       45.05       67.28      6.39 o 
  -3   8   1      111.90      106.87      7.10 o 
  -2   8   1       20.04       23.70      5.90 o 
  -1   8   1        3.44       -4.04      5.54 o 
   0   8   1        6.60        5.91      4.05 o 
   1   8   1       26.23       25.17      5.98 o 
   2   8   1        7.38       11.77      5.71 o 
   3   8   1       25.52       25.34      6.28 o 
   4   8   1       68.17       59.99      7.84 o 
   5   8   1        2.99        7.15      6.31 o 
   6   8   1        1.68        7.86      6.44 o 
  -9   9   1        1.82        2.70      6.88 o 
  -8   9   1        3.30        5.76      6.88 o 
  -7   9   1        4.74        1.53      6.47 o 
  -6   9   1      293.85      335.56     11.96 o 
  -5   9   1       12.68        9.12      6.31 o 
  -4   9   1        9.04       16.96      5.57 o 
  -3   9   1        0.00       -5.54      5.62 o 
  -2   9   1        0.01        6.06      5.38 o 
  -1   9   1       42.12       31.45      6.55 o 
   0   9   1       31.89       33.95      4.20 o 
   1   9   1      158.81      147.98      8.41 o 
   2   9   1       33.90       21.84      6.77 o 
   3   9   1       18.65       13.35      5.95 o 
   4   9   1       23.77       19.63      7.02 o 
   5   9   1        1.12        1.15      6.83 o 
  -8  10   1        5.37        0.30      7.07 o 
  -7  10   1       13.35       18.40      7.45 o 
  -6  10   1       18.65       23.07      6.85 o 
  -5  10   1        0.14       -6.66      6.66 o 
  -4  10   1       16.06       26.32      6.20 o 
  -3  10   1       94.29      109.38      7.81 o 
  -2  10   1        9.55       12.01      6.01 o 
  -1  10   1        5.01        6.74      5.98 o 
   0  10   1        3.56        2.96     11.51 o 
   1  10   1       24.44       19.66      6.80 o 
   2  10   1       10.04       16.00      6.36 o 
   3  10   1        7.57        6.01      6.83 o 
   4  10   1        1.07       -2.05      6.83 o 
  -6  11   1        6.96       11.33      7.45 o 
  -5  11   1        0.13        1.39      6.55 o 
  -4  11   1       12.85        9.97      6.77 o 
  -3  11   1        6.93       13.98      6.50 o 
  -2  11   1       56.99       63.37      7.73 o 
  -1  11   1       97.60       87.26      8.46 o 
   0  11   1       15.46       11.49      7.13 o 
   1  11   1        7.77       26.43      6.12 o 
   2  11   1        0.48        2.32      6.88 o 
  -4  12   1        7.76        7.84      6.58 o 
  -3  12   1        5.32       -1.47      7.21 o 
  -2  12   1        4.47       -7.48      7.48 o 
  -1  12   1        2.40       -1.20      7.15 o 
   0  12   1       17.27       21.68      5.12 o 
   0 -13   2       70.36       55.83      6.24 o 
   1 -13   2        0.38        5.13      6.61 o 
   2 -13   2       36.91       49.31      7.97 o 
  -3 -12   2       15.38       14.61      7.24 o 
  -2 -12   2       18.89       23.37      7.62 o 
  -1 -12   2       26.61       26.48      7.26 o 
   0 -12   2        3.10        3.41      4.89 o 
   1 -12   2        7.57       11.52      6.88 o 
   2 -12   2        3.43        7.26      6.58 o 
   3 -12   2        0.14        4.12      6.44 o 
   4 -12   2        3.17       -7.29      7.29 o 
   5 -12   2        0.09       -4.72      7.02 o 
  -5 -11   2        1.78        3.30      6.77 o 
  -4 -11   2       11.85        8.71      7.02 o 
  -3 -11   2       18.94       21.73      6.55 o 
  -2 -11   2        0.01        3.52      5.90 o 
  -1 -11   2       13.54       23.15      6.20 o 
   0 -11   2       12.11       15.48      4.36 o 
   1 -11   2       79.18      106.07      7.73 o 
   2 -11   2       37.52       41.53      6.77 o 
   3 -11   2        0.23        2.70      6.31 o 
   4 -11   2       18.90       24.08      6.80 o 
   5 -11   2       29.51       30.12      7.73 o 
   6 -11   2        0.68        5.92      6.53 o 
   7 -11   2        0.07       -3.33      7.15 o 
  -6 -10   2       15.71       14.01      6.91 o 
  -5 -10   2        4.58       -6.69      6.69 o 
  -4 -10   2      143.73      155.90      8.82 o 
  -3 -10   2        7.33        5.41      5.87 o 
  -2 -10   2       47.38       49.58      6.66 o 
  -1 -10   2        1.26       -0.22      5.65 o 
   0 -10   2       17.69       19.81      5.45 o 
   1 -10   2       21.75       21.62      6.44 o 
   2 -10   2        5.61        4.01      6.17 o 
   3 -10   2       20.49       27.11      6.42 o 
   4 -10   2      181.08      179.17      9.53 o 
   5 -10   2       11.29        8.66      6.36 o 
   6 -10   2        1.13        5.16      6.14 o 
   7 -10   2       37.90       40.57      7.89 o 
   8 -10   2        1.17       -5.43      7.04 o 
  -7  -9   2        1.25       -6.99      6.99 o 
  -6  -9   2        0.09       -0.27      6.31 o 
  -5  -9   2        5.39        6.99      6.23 o 
  -4  -9   2       72.06       78.12      7.32 o 
  -3  -9   2       21.88       21.87      6.12 o 
  -2  -9   2       36.21       28.78      6.20 o 
  -1  -9   2       37.09       33.53      6.14 o 
   0  -9   2       29.49       28.53      4.02 o 
   1  -9   2        3.88       12.67      5.38 o 
   2  -9   2      239.33      256.02      9.39 o 
   3  -9   2        7.06       11.30      5.98 o 
   4  -9   2       36.03       39.86      6.33 o 
   5  -9   2       23.31       17.12      6.23 o 
   6  -9   2        0.02        5.16      5.98 o 
   7  -9   2       24.82       31.48      6.58 o 
   8  -9   2        3.75        7.29      6.88 o 
  -8  -8   2        0.00       -4.37      6.63 o 
  -7  -8   2       27.20       23.62      7.15 o 
  -6  -8   2        2.11        7.34      6.09 o 
  -5  -8   2       43.42       42.29      6.72 o 
  -4  -8   2        4.78       -2.35      5.76 o 
  -3  -8   2       50.35       49.83      6.39 o 
  -2  -8   2      112.86      117.08      7.07 o 
  -1  -8   2        4.82        5.46      4.81 o 
   0  -8   2       73.05       66.01      4.46 o 
   1  -8   2      127.98      133.70      6.88 o 
   2  -8   2      271.10      291.68      8.76 o 
   3  -8   2      142.03      153.12      7.59 o 
   4  -8   2       57.70       51.96      6.61 o 
   5  -8   2       94.21      101.05      7.54 o 
   6  -8   2       20.94       15.45      6.33 o 
   7  -8   2        4.61       -0.71      6.06 o 
   8  -8   2      190.70      204.78     10.43 o 
   9  -8   2        0.00        4.94      6.94 o 
  -9  -7   2        0.00       -4.18      6.72 o 
  -8  -7   2       16.24       12.56      6.83 o 
  -7  -7   2        2.05       14.06      5.65 o 
  -6  -7   2      173.93      187.85      8.87 o 
  -5  -7   2      313.30      301.21     10.07 o 
  -4  -7   2        5.63        1.72      5.30 o 
  -3  -7   2       21.85       22.09      5.30 o 
  -2  -7   2      157.31      152.35      6.80 o 
  -1  -7   2        3.26       12.31      4.26 o 
   0  -7   2       58.53       72.83      3.56 o 
   1  -7   2       48.37       48.16      4.83 o 
   2  -7   2        2.12        1.39      4.51 o 
   3  -7   2      334.05      342.36      8.49 o 
   4  -7   2      194.98      181.21      7.64 o 
   5  -7   2        0.05       -5.76      5.76 o 
   6  -7   2       34.27       29.79      6.47 o 
   7  -7   2        4.08        7.48      5.73 o 
   8  -7   2       21.09       27.63      6.77 o 
   9  -7   2       18.16        8.55      7.37 o 
  -9  -6   2       94.77       97.25      8.79 o 
  -8  -6   2        0.15       -2.70      6.33 o 
  -7  -6   2        3.69        3.47      5.79 o 
  -6  -6   2      177.74      167.51      7.95 o 
  -5  -6   2       65.83       56.41      6.36 o 
  -4  -6   2       12.23       28.04      4.94 o 
  -3  -6   2       87.93       73.53      5.43 o 
  -2  -6   2       47.18       33.04      4.34 o 
  -1  -6   2      224.10      221.49      6.58 o 
   0  -6   2      349.92      343.67      9.49 o 
   1  -6   2      770.36      747.92     10.02 o 
   2  -6   2      270.41      279.67      6.91 o 
   3  -6   2       22.85       29.54      4.45 o 
   4  -6   2       59.78       66.05      5.49 o 
   5  -6   2      148.18      162.21      7.59 o 
   6  -6   2       28.34       39.48      6.23 o 
   7  -6   2       77.50       78.99      7.13 o 
   8  -6   2        0.89       -0.71      6.12 o 
   9  -6   2        0.60       -7.10      7.10 o 
  10  -6   2       20.24       20.81      7.51 o 
 -10  -5   2       11.60       11.41      6.83 o 
  -9  -5   2      101.58       88.82      8.14 o 
  -8  -5   2       11.32        2.73      5.95 o 
  -7  -5   2      311.57      315.74     10.46 o 
  -6  -5   2       29.21       27.06      5.90 o 
  -5  -5   2        1.24        1.37      4.75 o 
  -4  -5   2      279.33      291.71      7.24 o 
  -3  -5   2        1.80        0.11      3.66 o 
  -2  -5   2      153.01      143.18      5.38 o 
  -1  -5   2     1760.93     1939.44     13.98 o 
   0  -5   2      152.72      147.65      3.35 o 
   1  -5   2        4.09       -1.12      3.52 o 
   2  -5   2       46.76       62.33      4.34 o 
   3  -5   2      679.11      751.34     10.21 o 
   4  -5   2      123.95      126.99      5.76 o 
   5  -5   2      166.43      193.34      6.85 o 
   6  -5   2      112.99      116.97      7.07 o 
   7  -5   2        0.32        4.51      5.95 o 
   8  -5   2       42.61       35.39      7.04 o 
   9  -5   2      159.36      155.93      9.53 o 
  10  -5   2       18.17       28.29      7.04 o 
 -10  -4   2        0.03       -5.52      6.33 o 
  -9  -4   2       10.98        3.88      6.58 o 
  -8  -4   2      196.05      211.57      9.09 o 
  -7  -4   2       59.27       49.23      6.77 o 
  -6  -4   2       70.70       70.58      6.14 o 
  -5  -4   2       84.70       95.23      5.24 o 
  -4  -4   2       65.92       85.90      4.78 o 
  -3  -4   2        8.00       11.77      3.36 o 
  -2  -4   2     1066.00     1014.70      9.80 o 
  -1  -4   2       46.62       35.82      3.28 o 
   0  -4   2       36.40       35.92      4.01 o 
   1  -4   2     1120.10     1082.42      9.64 o 
   2  -4   2     3111.53     3385.63     17.39 o 
   3  -4   2       52.85       42.07      3.77 o 
   4  -4   2        0.34       -0.35      3.80 o 
   5  -4   2       75.47       63.51      5.43 o 
   6  -4   2      258.10      263.23      8.71 o 
   7  -4   2      115.11      110.72      7.56 o 
   8  -4   2      443.57      413.76     12.10 o 
   9  -4   2        8.62       10.68      6.23 o 
  10  -4   2       33.57       36.53      7.62 o 
 -11  -3   2        0.09        2.70      6.58 o 
 -10  -3   2       24.86       35.19      7.15 o 
  -9  -3   2       29.77       25.88      6.31 o 
  -8  -3   2        5.06       13.08      5.73 o 
  -7  -3   2        0.02       -5.32      5.32 o 
  -6  -3   2       18.82       29.46      4.81 o 
  -5  -3   2       10.38       12.10      3.93 o 
  -4  -3   2       94.16       93.87      4.51 o 
  -3  -3   2      206.60      234.73      5.13 o 
  -2  -3   2      522.08      513.96      6.55 o 
  -1  -3   2      322.30      347.11      5.35 o 
   0  -3   2       41.11       30.20      2.17 o 
   1  -3   2     4492.82     4224.71     71.29 o 
   2  -3   2      202.32      206.11      4.83 o 
   3  -3   2      609.56      638.19      8.25 o 
   4  -3   2     1511.23     1552.69     13.71 o 
   5  -3   2        1.68       -4.20      4.20 o 
   6  -3   2        0.04        1.26      4.75 o 
   7  -3   2       14.26       17.26      5.95 o 
   8  -3   2       36.32       35.36      6.50 o 
   9  -3   2        8.26        7.84      6.17 o 
  10  -3   2       17.33       27.19      7.02 o 
 -11  -2   2        1.39        0.87      6.42 o 
 -10  -2   2        4.83        1.77      6.36 o 
  -9  -2   2       13.80       14.20      5.65 o 
  -8  -2   2        2.73        1.69      5.68 o 
  -7  -2   2        0.41        8.49      4.91 o 
  -6  -2   2      383.01      422.03      8.60 o 
  -5  -2   2      440.61      457.91      8.08 o 
  -4  -2   2      553.74      607.34      7.97 o 
  -3  -2   2        1.49       13.68      2.46 o 
  -2  -2   2     3398.81     3054.30     57.42 o 
  -1  -2   2     6184.80     5187.16     62.74 o 
   0  -2   2    15306.17    13447.08     77.26 o 
   1  -2   2     2788.99     2660.09     51.79 o 
   2  -2   2      314.80      323.38      5.54 o 
   3  -2   2      633.13      662.52      8.08 o 
   4  -2   2       61.57       71.34      4.37 o 
   5  -2   2     1386.67     1365.55     14.28 o 
   6  -2   2        8.73        6.50      4.91 o 
   7  -2   2      275.28      259.60      9.37 o 
   8  -2   2       29.40       32.65      6.17 o 
   9  -2   2       27.13       24.98      6.88 o 
  10  -2   2        1.64       -4.20      6.85 o 
 -11  -1   2        0.04        3.09      6.83 o 
 -10  -1   2       36.57       52.26      6.69 o 
  -9  -1   2        1.15        1.91      5.76 o 
  -8  -1   2        9.42       11.39      5.41 o 
  -7  -1   2      122.62      111.89      6.83 o 
  -6  -1   2       96.16       86.88      5.16 o 
  -5  -1   2     1711.18     1796.95     14.12 o 
  -4  -1   2      282.82      281.55      5.60 o 
  -3  -1   2        8.09       11.28      2.84 o 
  -2  -1   2     3142.14     2883.21     50.40 o 
  -1  -1   2      128.87      155.19      2.65 o 
   0  -1   2      731.22      852.67      5.82 o 
   1  -1   2       13.53       13.52      2.40 o 
   2  -1   2        0.30       -0.14      2.62 o 
   3  -1   2       28.34       33.58      3.39 o 
   4  -1   2      966.38      906.36     10.46 o 
   5  -1   2        9.54        3.77      4.20 o 
   6  -1   2       56.18       47.92      6.01 o 
   7  -1   2       12.78       10.46      6.03 o 
   8  -1   2        0.30       -0.44      5.43 o 
   9  -1   2        2.25       -0.74      6.23 o 
  10  -1   2       62.54       66.37      8.14 o 
 -11   0   2       38.66       45.35      7.48 o 
 -10   0   2        2.48        6.94      6.17 o 
  -9   0   2       84.09       67.22      6.72 o 
  -8   0   2      466.76      418.02     11.00 o 
  -7   0   2      112.01       97.58      6.14 o 
  -6   0   2      463.16      421.16      8.52 o 
  -5   0   2       21.70       13.49      3.39 o 
  -4   0   2       29.87       18.05      3.25 o 
  -3   0   2      460.99      526.25      6.31 o 
  -2   0   2      259.83      306.18      6.06 o 
  -1   0   2      721.68      661.21      5.13 o 
   0   0   2      148.95      135.67      2.49 o 
   1   0   2      122.16      106.92      3.44 o 
   2   0   2     1679.78     1752.39     11.44 o 
   3   0   2      774.15      838.93      9.15 o 
   4   0   2     1305.09     1375.25     13.05 o 
   5   0   2       99.07      112.16      5.98 o 
   6   0   2       32.69       31.84      5.73 o 
   7   0   2       25.66       26.38      6.03 o 
   8   0   2        1.71       -3.52      5.82 o 
   9   0   2        7.75        2.02      6.55 o 
  10   0   2        0.01        7.81      6.91 o 
 -11   1   2        0.69        4.64      6.20 o 
 -10   1   2       17.07       23.04      6.28 o 
  -9   1   2       54.11       58.54      7.10 o 
  -8   1   2        0.03        6.69      5.41 o 
  -7   1   2       52.08       58.32      5.60 o 
  -6   1   2        8.32        8.96      3.93 o 
  -5   1   2      320.74      289.83      6.47 o 
  -4   1   2       72.78       72.68      3.82 o 
  -3   1   2     1787.66     1805.14     11.25 o 
  -2   1   2     9300.58     7036.07     80.60 o 
  -1   1   2      438.11      417.11      4.72 o 
   0   1   2     5781.23     4853.67     55.71 o 
   1   1   2     7250.10     6713.20     83.85 o 
   2   1   2       15.32       15.86      3.11 o 
   3   1   2     1283.28     1346.69     11.74 o 
   4   1   2      202.86      171.06      5.98 o 
   5   1   2      126.07      121.34      6.23 o 
   6   1   2       61.26       50.62      6.17 o 
   7   1   2        3.61        4.12      5.62 o 
   8   1   2        0.01        5.46      5.71 o 
   9   1   2       16.72       24.05      6.69 o 
  10   1   2       14.20       12.83      7.13 o 
 -11   2   2       13.13       28.12      6.66 o 
 -10   2   2       62.67       62.28      7.59 o 
  -9   2   2        0.01       -4.78      5.90 o 
  -8   2   2        4.43       10.35      5.68 o 
  -7   2   2        8.32        9.28      4.86 o 
  -6   2   2        3.50       11.44      4.07 o 
  -5   2   2      481.10      547.32      8.60 o 
  -4   2   2      325.17      327.50      6.20 o 
  -3   2   2     3430.16     2918.00     65.47 o 
  -2   2   2     1117.27     1017.71      8.68 o 
  -1   2   2     1351.14     1219.56      9.04 o 
   0   2   2      435.74      380.16      4.31 o 
   1   2   2      168.48      147.49      4.59 o 
   2   2   2       72.79       72.30      4.01 o 
   3   2   2      176.65      200.19      5.57 o 
   4   2   2      948.82      951.20     11.85 o 
   5   2   2      166.37      160.41      7.04 o 
   6   2   2       31.95       29.05      6.14 o 
   7   2   2      351.90      332.47     10.68 o 
   8   2   2       16.01       14.55      6.47 o 
   9   2   2       23.52       13.65      7.13 o 
 -11   3   2        0.01       -7.21      7.21 o 
 -10   3   2       16.45       20.86      6.63 o 
  -9   3   2      386.97      353.01     11.03 o 
  -8   3   2      199.20      193.50      8.63 o 
  -7   3   2      235.13      193.34      7.56 o 
  -6   3   2      256.54      271.70      8.11 o 
  -5   3   2      292.87      327.67      7.56 o 
  -4   3   2      278.70      306.02      6.61 o 
  -3   3   2        6.14        4.70      3.09 o 
  -2   3   2      480.93      439.20      6.63 o 
  -1   3   2        3.79       -2.76      2.76 o 
   0   3   2       86.60       87.56      2.90 o 
   1   3   2       44.93       32.16      3.58 o 
   2   3   2     7587.14     6780.34    118.93 o 
   3   3   2      636.63      646.79      9.80 o 
   4   3   2      949.12      977.08     12.67 o 
   5   3   2       50.73       49.77      5.98 o 
   6   3   2        2.16        3.44      5.65 o 
   7   3   2        5.55       -0.66      5.57 o 
   8   3   2        3.29        9.34      5.76 o 
   9   3   2        0.04       -0.87      6.50 o 
 -11   4   2        9.63       16.68      6.83 o 
 -10   4   2       28.43       27.47      6.85 o 
  -9   4   2      228.60      223.81      9.50 o 
  -8   4   2        2.48        9.64      5.71 o 
  -7   4   2      906.75      934.32     14.23 o 
  -6   4   2       42.19       45.13      5.65 o 
  -5   4   2       40.38       48.03      4.51 o 
  -4   4   2      318.12      342.44      7.18 o 
  -3   4   2      108.37      144.11      4.94 o 
  -2   4   2      203.07      196.31      5.35 o 
  -1   4   2      771.48      726.30      9.01 o 
   0   4   2       34.21       41.76      2.70 o 
   1   4   2      399.09      483.98      8.00 o 
   2   4   2       87.78       99.11      5.57 o 
   3   4   2      634.39      678.24     10.95 o 
   4   4   2       21.82       27.58      5.68 o 
   5   4   2      156.47      157.24      8.27 o 
   6   4   2      106.46       96.24      7.75 o 
   7   4   2       28.51       23.95      6.58 o 
   8   4   2       38.56       49.26      7.32 o 
   9   4   2       19.97       20.37      7.26 o 
 -11   5   2       55.12       50.24      8.57 o 
 -10   5   2        4.79       -3.63      6.39 o 
  -9   5   2        9.27       10.38      6.47 o 
  -8   5   2       67.28       59.58      6.74 o 
  -7   5   2      107.62      113.77      7.37 o 
  -6   5   2       10.87       14.96      5.30 o 
  -5   5   2       56.61       56.16      5.62 o 
  -4   5   2       45.52       45.62      4.70 o 
  -3   5   2       56.01       66.29      4.70 o 
  -2   5   2      747.30      785.36     10.32 o 
  -1   5   2        1.62       -1.39      3.58 o 
   0   5   2      190.15      195.42      4.58 o 
   1   5   2      313.45      326.77      7.51 o 
   2   5   2      153.94      132.09      6.53 o 
   3   5   2      126.55      126.69      6.91 o 
   4   5   2      515.41      481.74     11.47 o 
   5   5   2      616.17      620.33     13.08 o 
   6   5   2        4.87        6.36      6.17 o 
   7   5   2       91.57      100.01      8.19 o 
   8   5   2       30.58       38.96      7.51 o 
 -11   6   2        2.69       -7.51      7.51 o 
 -10   6   2        2.99       10.89      6.69 o 
  -9   6   2       75.55       76.31      8.03 o 
  -8   6   2       22.99       25.99      6.14 o 
  -7   6   2       20.80       25.12      6.31 o 
  -6   6   2        3.82       11.71      5.54 o 
  -5   6   2      219.51      212.34      8.35 o 
  -4   6   2       77.47       87.70      6.09 o 
  -3   6   2        5.82        6.80      4.78 o 
  -2   6   2      122.63      124.61      5.92 o 
  -1   6   2      202.91      209.55      6.96 o 
   0   6   2      158.68      172.18      6.98 o 
   1   6   2       18.52       13.52      5.02 o 
   2   6   2      207.20      225.25      7.97 o 
   3   6   2        0.00       11.58      5.49 o 
   4   6   2        1.47       -6.06      6.06 o 
   5   6   2      141.23      137.72      8.52 o 
   6   6   2       41.05       37.62      7.64 o 
   7   6   2       23.58       19.77      6.99 o 
 -10   7   2        5.43       -7.21      7.21 o 
  -9   7   2       37.17       40.33      7.40 o 
  -8   7   2       27.24       38.88      6.61 o 
  -7   7   2        0.74       -5.84      5.84 o 
  -6   7   2      305.83      300.50      9.88 o 
  -5   7   2      138.43      134.22      7.89 o 
  -4   7   2      121.90      129.34      7.21 o 
  -3   7   2      155.84      182.88      7.32 o 
  -2   7   2       79.50       78.06      6.23 o 
  -1   7   2      115.33      117.98      6.72 o 
   0   7   2       54.30       50.18      4.11 o 
   1   7   2       52.83       44.42      6.69 o 
   2   7   2      365.51      360.98     10.48 o 
   3   7   2      176.24      162.40      8.57 o 
   4   7   2       15.12        1.12      6.33 o 
   5   7   2        2.65        5.43      6.44 o 
   6   7   2       39.63       36.67      7.70 o 
   7   7   2        9.17       12.72      7.24 o 
  -9   8   2       47.02       49.72      8.38 o 
  -8   8   2       29.13       23.02      7.15 o 
  -7   8   2        5.78        1.42      6.20 o 
  -6   8   2        6.80       11.14      6.28 o 
  -5   8   2      149.45      166.47      8.52 o 
  -4   8   2       31.67       37.82      6.61 o 
  -3   8   2       40.76       45.49      5.84 o 
  -2   8   2      245.13      282.67      9.06 o 
  -1   8   2       33.92       36.10      5.95 o 
   0   8   2       23.53       22.81      4.22 o 
   1   8   2      100.38       93.16      7.40 o 
   2   8   2        3.53        8.41      5.49 o 
   3   8   2       29.53       23.15      6.63 o 
   4   8   2        0.27        6.28      6.28 o 
   5   8   2        2.82        9.61      6.31 o 
   6   8   2        5.00       -1.80      6.55 o 
  -9   9   2       10.96        6.33      7.73 o 
  -8   9   2       16.05       25.31      6.96 o 
  -7   9   2      110.80      124.39      8.79 o 
  -6   9   2       13.73        3.39      6.69 o 
  -5   9   2       11.92        5.98      6.25 o 
  -4   9   2       58.62       60.72      7.21 o 
  -3   9   2       32.15       18.73      6.25 o 
  -2   9   2       20.32       20.72      5.95 o 
  -1   9   2       71.34       74.65      7.21 o 
   0   9   2       20.62       17.61      6.88 o 
   1   9   2       40.92       40.65      6.69 o 
   2   9   2        5.49       -6.39      6.39 o 
   3   9   2        0.68       -6.50      6.50 o 
   4   9   2        0.28       -3.66      6.33 o 
   5   9   2        1.42        0.60      6.88 o 
  -8  10   2       25.87       40.35      8.27 o 
  -7  10   2        7.91       16.79      7.04 o 
  -6  10   2        0.18       -6.69      6.69 o 
  -5  10   2        0.09        1.56      6.39 o 
  -4  10   2       75.45       88.16      7.67 o 
  -3  10   2       14.08        8.79      7.02 o 
  -2  10   2        0.02       -2.43      6.12 o 
  -1  10   2        1.39       -5.90      6.55 o 
   0  10   2       10.74        8.58      4.41 o 
   1  10   2        0.53        3.66      6.06 o 
   2  10   2      102.04      107.82      8.57 o 
   3  10   2        0.34       -6.77      6.77 o 
  -6  11   2        0.00        1.50      6.69 o 
  -5  11   2        7.00       15.51      7.10 o 
  -4  11   2        0.06        0.27      6.80 o 
  -3  11   2       21.66       18.73      7.02 o 
  -2  11   2        3.07       -2.76      6.42 o 
  -1  11   2        0.18       -6.77      6.77 o 
   0  11   2        0.10        3.35      4.58 o 
   1  11   2       17.95       20.64      7.45 o 
  -1 -13   3        1.93        4.53      7.15 o 
   0 -13   3        1.08       -1.09      8.64 o 
   1 -13   3        0.88        5.62      6.83 o 
   2 -13   3       10.90       17.91      7.26 o 
   3 -13   3        4.59       -1.83      7.29 o 
  -4 -12   3        4.29        7.29      6.91 o 
  -3 -12   3        8.74       22.80      6.72 o 
  -2 -12   3       14.65       20.78      6.66 o 
  -1 -12   3        6.75       -2.16      6.55 o 
   0 -12   3       38.61       43.76      5.39 o 
   1 -12   3       37.71       41.12      7.26 o 
   2 -12   3        2.42        7.45      6.39 o 
   3 -12   3       25.58       34.89      7.37 o 
   4 -12   3        1.65       -6.94      6.94 o 
   5 -12   3        8.08        7.97      7.64 o 
  -5 -11   3       28.17       30.12      7.37 o 
  -4 -11   3       15.31       13.30      6.50 o 
  -3 -11   3        0.34       -6.88      6.88 o 
  -2 -11   3        0.08        1.23      6.03 o 
  -1 -11   3       35.91       31.37      6.74 o 
   0 -11   3       13.24        4.22      4.43 o 
   1 -11   3       67.63       69.51      7.26 o 
   2 -11   3       15.26        9.94      6.55 o 
   3 -11   3       16.68       13.16      6.96 o 
   4 -11   3        1.47        3.30      6.39 o 
   5 -11   3        4.91       -5.35      6.50 o 
   6 -11   3        1.01       -7.04      7.04 o 
  -6 -10   3       92.71       90.18      8.74 o 
  -5 -10   3        3.35        3.39      6.31 o 
  -4 -10   3        9.88       11.60      6.50 o 
  -3 -10   3        1.36       -2.27      5.60 o 
  -2 -10   3        0.47        2.38      5.52 o 
  -1 -10   3        0.03       -5.57      5.57 o 
   0 -10   3       68.16       68.22      4.92 o 
   1 -10   3        0.00       -5.54      5.54 o 
   2 -10   3        9.33       13.82      5.95 o 
   3 -10   3       96.63       89.83      7.95 o 
   4 -10   3       95.49       84.91      7.97 o 
   5 -10   3        1.43       -1.69      6.36 o 
   6 -10   3        4.33        7.32      6.33 o 
   7 -10   3        2.86       -0.27      6.53 o 
  -7  -9   3       10.94        8.87      6.91 o 
  -6  -9   3       57.05       61.24      7.56 o 
  -5  -9   3       41.21       45.46      6.31 o 
  -4  -9   3        3.17       -0.63      5.38 o 
  -3  -9   3      116.03      120.49      7.51 o 
  -2  -9   3        1.80       -5.30      5.65 o 
  -1  -9   3       22.26       22.03      5.65 o 
   0  -9   3        1.38       -0.17      3.90 o 
   1  -9   3       63.98       57.36      6.72 o 
   2  -9   3        0.24        1.28      5.79 o 
   3  -9   3      251.13      263.86      9.28 o 
   4  -9   3      113.73      105.77      7.59 o 
   5  -9   3       39.76       33.31      6.28 o 
   6  -9   3        1.38        3.36      6.09 o 
   7  -9   3        0.12        0.79      6.61 o 
   8  -9   3       14.05       10.65      7.70 o 
  -8  -8   3       39.32       47.54      7.56 o 
  -7  -8   3       68.74       57.72      7.45 o 
  -6  -8   3        1.66        6.39      5.84 o 
  -5  -8   3       21.31       16.14      6.28 o 
  -4  -8   3        8.50       10.98      5.62 o 
  -3  -8   3      301.07      296.11      9.69 o 
  -2  -8   3        9.17       15.26      5.02 o 
  -1  -8   3       12.50       17.47      5.24 o 
   0  -8   3       85.93       83.41      4.17 o 
   1  -8   3       40.30       38.28      5.73 o 
   2  -8   3       85.00       98.18      6.12 o 
   3  -8   3      288.66      268.56      9.20 o 
   4  -8   3      150.12      165.65      8.22 o 
   5  -8   3        2.01        5.21      5.62 o 
   6  -8   3       22.06       23.43      6.01 o 
   7  -8   3       13.30        7.07      7.02 o 
   8  -8   3       34.78       35.19      7.70 o 
   9  -8   3       11.20       -1.80      7.70 o 
  -9  -7   3       36.32       39.04      7.13 o 
  -8  -7   3        0.25       -6.36      6.36 o 
  -7  -7   3      167.21      158.55      8.93 o 
  -6  -7   3        7.15       17.83      5.65 o 
  -5  -7   3      142.37      158.17      7.89 o 
  -4  -7   3      156.97      172.18      7.04 o 
  -3  -7   3       84.23       82.78      6.17 o 
  -2  -7   3      147.15      113.77      6.42 o 
  -1  -7   3       94.68       98.29      5.60 o 
   0  -7   3        0.42        4.09      2.83 o 
   1  -7   3      237.68      232.00      7.26 o 
   2  -7   3       87.40       84.78      5.62 o 
   3  -7   3       41.13       68.48      5.79 o 
   4  -7   3      219.02      225.03      8.49 o 
   5  -7   3        0.38       -3.49      5.71 o 
   6  -7   3      162.94      156.45      8.38 o 
   7  -7   3       34.38       20.83      6.91 o 
   8  -7   3        2.17        7.43      6.28 o 
   9  -7   3       33.98       20.64      7.59 o 
 -10  -6   3        1.35       -5.41      7.32 o 
  -9  -6   3       81.32       74.87      8.05 o 
  -8  -6   3        0.11        0.46      6.01 o 
  -7  -6   3      116.70      114.89      7.64 o 
  -6  -6   3       29.42       31.59      5.95 o 
  -5  -6   3       28.97       38.77      5.30 o 
  -4  -6   3       23.15       22.85      5.16 o 
  -3  -6   3       72.70       55.32      5.46 o 
  -2  -6   3      925.54      991.28     11.60 o 
  -1  -6   3       96.79       95.59      5.21 o 
   0  -6   3      213.47      237.08      6.17 o 
   1  -6   3       81.19       64.14      4.56 o 
   2  -6   3      138.62      125.40      5.87 o 
   3  -6   3      347.60      337.50      9.04 o 
   4  -6   3      164.14      172.04      7.40 o 
   5  -6   3      161.93      161.12      7.64 o 
   6  -6   3      287.75      300.56      9.94 o 
   7  -6   3       38.92       30.31      6.55 o 
   8  -6   3       34.89       38.66      7.13 o 
   9  -6   3        0.20       -0.27      6.42 o 
 -10  -5   3       17.64       14.36      6.99 o 
  -9  -5   3       23.57       20.64      6.85 o 
  -8  -5   3       38.02       34.95      6.69 o 
  -7  -5   3       60.31       50.89      6.53 o 
  -6  -5   3        0.79        8.19      4.97 o 
  -5  -5   3      153.27      165.02      7.07 o 
  -4  -5   3      173.74      153.64      6.23 o 
  -3  -5   3      211.80      228.17      6.06 o 
  -2  -5   3      163.01      195.14      5.46 o 
  -1  -5   3      133.42      122.13      4.51 o 
   0  -5   3       60.86       65.32      2.82 o 
   1  -5   3      414.57      492.09      7.70 o 
   2  -5   3        0.38        9.01      3.28 o 
   3  -5   3      223.78      278.80      6.94 o 
   4  -5   3       37.72       32.65      4.83 o 
   5  -5   3      303.08      274.37      9.17 o 
   6  -5   3       13.38       15.40      6.01 o 
   7  -5   3      101.86       92.53      7.84 o 
   8  -5   3       17.45       27.60      6.69 o 
   9  -5   3       69.89       75.52      7.95 o 
  10  -5   3        2.64        1.20      6.99 o 
 -11  -4   3       46.06       42.62      8.16 o 
 -10  -4   3        4.89        4.53      6.50 o 
  -9  -4   3        5.93        4.91      6.14 o 
  -8  -4   3        0.55        2.05      5.73 o 
  -7  -4   3       58.58       63.51      6.47 o 
  -6  -4   3        1.67        8.82      4.61 o 
  -5  -4   3     1049.40     1095.30     12.78 o 
  -4  -4   3      148.73      170.02      5.57 o 
  -3  -4   3      848.59      898.75      9.83 o 
  -2  -4   3        0.92       -0.52      2.78 o 
  -1  -4   3       24.48       29.13      3.17 o 
   0  -4   3     2845.33     2994.64     68.87 o 
   1  -4   3      137.40      150.74      4.78 o 
   2  -4   3       74.76       72.71      4.15 o 
   3  -4   3        0.52        1.20      3.66 o 
   4  -4   3      145.60      135.83      6.09 o 
   5  -4   3      135.50      153.61      6.74 o 
   6  -4   3       53.28       46.88      6.39 o 
   7  -4   3      804.38      799.06     15.40 o 
   8  -4   3       58.18       45.32      7.43 o 
   9  -4   3       15.96       16.82      6.44 o 
  10  -4   3       18.91       15.21      7.18 o 
 -11  -3   3        0.15       -6.94      6.94 o 
 -10  -3   3        5.26       -3.30      6.55 o 
  -9  -3   3       26.06       33.39      6.66 o 
  -8  -3   3      256.85      265.39      9.42 o 
  -7  -3   3      159.37      170.02      7.70 o 
  -6  -3   3        0.08        3.36      4.51 o 
  -5  -3   3      363.99      416.08      7.86 o 
  -4  -3   3       59.13       54.39      4.10 o 
  -3  -3   3      255.75      268.94      6.31 o 
  -2  -3   3     1437.23     1491.94     10.76 o 
  -1  -3   3     6966.65     6291.50     84.37 o 
   0  -3   3     9661.46     8798.85    115.51 o 
   1  -3   3      371.72      438.25      6.42 o 
   2  -3   3      376.27      443.54      6.85 o 
   3  -3   3      129.79      141.84      5.38 o 
   4  -3   3        6.46        6.83      3.93 o 
   5  -3   3       21.36       17.77      4.78 o 
   6  -3   3       74.43       70.99      6.28 o 
   7  -3   3      225.54      208.00      9.23 o 
   8  -3   3        0.39        5.00      6.03 o 
   9  -3   3        2.38        7.04      6.14 o 
  10  -3   3       50.52       53.38      7.70 o 
 -11  -2   3        5.58        3.36      6.99 o 
 -10  -2   3       95.10      123.55      8.25 o 
  -9  -2   3      136.57      119.51      8.00 o 
  -8  -2   3       13.43        9.47      5.84 o 
  -7  -2   3        0.62       -4.89      4.89 o 
  -6  -2   3       77.85       71.34      5.32 o 
  -5  -2   3      444.64      498.18      8.27 o 
  -4  -2   3      943.29      982.02      9.86 o 
  -3  -2   3        3.04        8.68      2.62 o 
  -2  -2   3     1108.43     1007.01      8.30 o 
  -1  -2   3     8660.53     8185.87     87.94 o 
   0  -2   3     1002.30     1026.71     24.60 o 
   1  -2   3      273.78      246.39      5.24 o 
   2  -2   3      258.36      263.26      5.35 o 
   3  -2   3       42.21       45.57      3.82 o 
   4  -2   3      530.03      608.62      9.28 o 
   5  -2   3       48.66       51.36      5.41 o 
   6  -2   3        4.39        4.89      5.35 o 
   7  -2   3        0.05        6.50      5.60 o 
   8  -2   3        4.03       -6.39      6.39 o 
   9  -2   3        3.98       -2.62      6.47 o 
  10  -2   3        0.64        2.38      7.37 o 
 -11  -1   3       10.54        7.62      6.74 o 
 -10  -1   3       35.85       33.97      6.99 o 
  -9  -1   3       12.41        2.68      5.87 o 
  -8  -1   3      296.34      261.38      9.47 o 
  -7  -1   3      387.31      398.90      9.01 o 
  -6  -1   3        3.32        2.62      3.99 o 
  -5  -1   3      151.30      141.84      5.13 o 
  -4  -1   3      906.04     1005.42      9.64 o 
  -3  -1   3     1039.37     1143.60      9.39 o 
  -2  -1   3     6156.37     5426.67     72.60 o 
  -1  -1   3     1515.38     1472.61      8.82 o 
   0  -1   3      192.85      180.85      7.02 o 
   1  -1   3      260.50      258.21      5.24 o 
   2  -1   3      598.43      586.89      7.48 o 
   3  -1   3      240.30      235.82      5.73 o 
   4  -1   3       63.57       50.48      4.72 o 
   5  -1   3       27.22       24.11      5.16 o 
   6  -1   3      389.50      405.24     10.29 o 
   7  -1   3       14.26       14.36      6.06 o 
   8  -1   3        5.34       10.38      6.12 o 
   9  -1   3        0.66       10.05      6.14 o 
  10  -1   3        0.00        2.73      6.99 o 
 -11   0   3        9.97        8.85      7.15 o 
 -10   0   3      135.24      131.77      8.44 o 
  -9   0   3      394.98      391.29     11.47 o 
  -8   0   3        7.49       15.97      5.30 o 
  -7   0   3      263.97      255.75      7.54 o 
  -6   0   3      319.60      289.53      7.26 o 
  -5   0   3      121.13      161.20      4.91 o 
  -4   0   3      263.01      339.14      5.98 o 
  -3   0   3     8110.60     7265.39     93.46 o 
  -2   0   3        5.36       -0.93      2.92 o 
  -1   0   3      700.18      676.50      6.44 o 
   0   0   3     1000.81      941.11     12.08 o 
   1   0   3      342.57      323.85      5.57 o 
   2   0   3        4.96        4.61      3.03 o 
   3   0   3      698.05      754.01     10.18 o 
   4   0   3      970.37      943.31     11.66 o 
   5   0   3      298.02      274.02      8.41 o 
   6   0   3        5.25        4.40      5.84 o 
   7   0   3      310.14      309.78     10.59 o 
   8   0   3        1.78        4.51      5.90 o 
   9   0   3        7.94        6.50      6.94 o 
 -12   1   3        1.03        0.00      6.96 o 
 -11   1   3       18.35       26.40      6.61 o 
 -10   1   3      103.48      101.30      8.08 o 
  -9   1   3       16.54       10.70      5.82 o 
  -8   1   3      148.21      146.16      7.10 o 
  -7   1   3      123.61      129.09      6.20 o 
  -6   1   3      165.86      143.67      6.12 o 
  -5   1   3      576.26      586.40      8.66 o 
  -4   1   3     1934.17     2162.90     14.09 o 
  -3   1   3        0.97        5.98      2.65 o 
  -2   1   3      385.67      340.66      5.52 o 
  -1   1   3     3648.77     2827.11     58.76 o 
   0   1   3        9.18        3.69      1.81 o 
   1   1   3       14.08       23.02      3.14 o 
   2   1   3     2838.76     3047.94     17.15 o 
   3   1   3      584.30      594.53      8.93 o 
   4   1   3       16.45       16.19      4.40 o 
   5   1   3       34.47       28.29      5.82 o 
   6   1   3      230.09      224.98      8.96 o 
   7   1   3       10.56       -2.57      5.87 o 
   8   1   3        8.62        5.16      6.50 o 
   9   1   3       72.21       73.56      8.25 o 
 -12   2   3       11.30       17.04      7.51 o 
 -11   2   3       30.72       26.81      7.48 o 
 -10   2   3       15.73       12.45      6.61 o 
  -9   2   3      187.48      156.86      8.79 o 
  -8   2   3       48.65       47.70      6.72 o 
  -7   2   3       95.41       99.00      6.23 o 
  -6   2   3       33.06       31.84      4.31 o 
  -5   2   3     3697.46     3969.15     21.49 o 
  -4   2   3        1.23       -3.11      3.11 o 
  -3   2   3      936.95      892.79      9.15 o 
  -2   2   3       77.46       87.04      3.77 o 
  -1   2   3      818.38      677.02      7.67 o 
   0   2   3      213.22      208.83      3.82 o 
   1   2   3     3120.86     3294.05     17.58 o 
   2   2   3      295.32      278.25      6.83 o 
   3   2   3       31.48       22.99      4.26 o 
   4   2   3      166.03      183.94      6.74 o 
   5   2   3      409.41      417.03     10.29 o 
   6   2   3      370.30      328.41     10.48 o 
   7   2   3        8.63       17.80      5.73 o 
   8   2   3       27.49       30.93      7.13 o 
   9   2   3        1.04       -6.74      6.99 o 
 -11   3   3        0.81        4.37      6.66 o 
 -10   3   3        2.31       -5.05      6.25 o 
  -9   3   3      140.07      122.16      8.55 o 
  -8   3   3        0.81       13.05      5.46 o 
  -7   3   3       18.50       13.79      5.19 o 
  -6   3   3      146.20      144.13      6.69 o 
  -5   3   3      173.51      159.23      6.28 o 
  -4   3   3       99.46      122.81      5.24 o 
  -3   3   3        6.69       16.11      3.39 o 
  -2   3   3        0.88        9.20      3.09 o 
  -1   3   3      858.45      753.71      8.93 o 
   0   3   3      975.53      994.68     29.92 o 
   1   3   3        8.76        5.65      3.63 o 
   2   3   3      364.43      366.00      7.70 o 
   3   3   3        0.15        2.51      4.51 o 
   4   3   3        7.19       -2.73      5.30 o 
   5   3   3      139.67      141.92      7.81 o 
   6   3   3        0.13       -2.73      5.82 o 
   7   3   3       50.39       55.21      6.80 o 
   8   3   3        4.13        3.55      6.42 o 
 -11   4   3        0.44       -6.61      6.61 o 
 -10   4   3       37.48       33.01      6.88 o 
  -9   4   3       37.76       42.78      6.36 o 
  -8   4   3      329.57      318.58     10.18 o 
  -7   4   3       62.78       72.30      6.83 o 
  -6   4   3      182.42      200.19      7.59 o 
  -5   4   3      299.57      328.11      7.92 o 
  -4   4   3       90.78       99.36      5.38 o 
  -3   4   3      430.94      413.48      7.86 o 
  -2   4   3       31.98       32.25      3.85 o 
  -1   4   3      447.61      457.22      7.86 o 
   0   4   3      101.70      108.19      3.72 o 
   1   4   3      100.59       93.10      5.43 o 
   2   4   3       35.34       31.04      4.83 o 
   3   4   3      739.49      739.13     12.07 o 
   4   4   3       99.41      110.99      6.96 o 
   5   4   3       17.83        9.86      5.98 o 
   6   4   3        0.00       -2.05      5.92 o 
   7   4   3        3.78       14.93      6.03 o 
   8   4   3       21.06        9.28      7.45 o 
 -11   5   3        0.11       10.16      6.63 o 
 -10   5   3        3.86        0.76      6.80 o 
  -9   5   3       15.02       13.87      6.09 o 
  -8   5   3        0.91        9.28      5.76 o 
  -7   5   3      121.72      117.00      8.14 o 
  -6   5   3      396.08      429.05      9.91 o 
  -5   5   3        2.29       -0.30      5.05 o 
  -4   5   3      467.15      501.05      9.37 o 
  -3   5   3      157.20      162.62      6.44 o 
  -2   5   3      106.93       82.07      5.38 o 
  -1   5   3        0.70       -0.79      3.85 o 
   0   5   3      291.11      305.67      5.42 o 
   1   5   3        3.51        1.88      4.56 o 
   2   5   3      250.24      232.24      8.16 o 
   3   5   3      119.84      105.47      7.54 o 
   4   5   3        3.05       -5.82      5.82 o 
   5   5   3      187.63      181.43      8.93 o 
   6   5   3       40.64       30.20      7.26 o 
   7   5   3       41.03       44.40      7.78 o 
 -11   6   3        0.03        2.43      7.24 o 
 -10   6   3       30.39       29.49      7.07 o 
  -9   6   3      119.32      142.06      8.66 o 
  -8   6   3       18.17       21.08      6.63 o 
  -7   6   3        3.15        4.61      5.30 o 
  -6   6   3       80.89       73.23      6.69 o 
  -5   6   3      483.01      515.93     10.62 o 
  -4   6   3      130.84      147.68      6.94 o 
  -3   6   3      137.72      145.28      6.99 o 
  -2   6   3      361.27      370.89      8.82 o 
  -1   6   3       35.30       43.60      5.30 o 
   0   6   3        1.50       -0.06      3.45 o 
   1   6   3       62.06       57.09      6.12 o 
   2   6   3       42.82       48.03      6.17 o 
   3   6   3       57.62       62.50      6.66 o 
   4   6   3       62.52       54.20      6.96 o 
   5   6   3        0.82        3.17      6.17 o 
   6   6   3       48.95       36.20      7.51 o 
   7   6   3        1.53        0.60      7.26 o 
 -10   7   3       18.61       26.65      7.70 o 
  -9   7   3        0.73        8.44      6.55 o 
  -8   7   3        0.02        4.81      6.33 o 
  -7   7   3       64.14       75.93      7.29 o 
  -6   7   3        1.50        2.84      5.82 o 
  -5   7   3       24.04       24.79      6.20 o 
  -4   7   3        0.03       10.16      5.60 o 
  -3   7   3        0.03       -5.46      5.65 o 
  -2   7   3        0.43       -5.52      5.52 o 
  -1   7   3      259.36      254.96      9.12 o 
   0   7   3       56.31       61.06      4.67 o 
   1   7   3      784.45      790.30     13.90 o 
   2   7   3       10.83       10.95      5.27 o 
   3   7   3        4.16       -0.90      5.73 o 
   4   7   3        0.02       -2.21      6.01 o 
   5   7   3       79.35       56.03      8.33 o 
   6   7   3        8.20       -2.65      7.26 o 
  -9   8   3        0.25       -7.24      7.24 o 
  -8   8   3        8.97        0.27      6.50 o 
  -7   8   3       25.47       24.19      6.88 o 
  -6   8   3      184.24      182.82      9.47 o 
  -5   8   3        7.27        6.63      6.25 o 
  -4   8   3      162.61      174.91      8.87 o 
  -3   8   3       39.03       30.96      6.25 o 
  -2   8   3       13.92       13.21      5.79 o 
  -1   8   3       74.38       66.54      7.07 o 
   0   8   3        5.73        9.56      6.17 o 
   1   8   3        0.15       -2.87      5.90 o 
   2   8   3       13.55       14.47      6.55 o 
   3   8   3        5.87       10.54      6.14 o 
   4   8   3       17.29       17.94      7.07 o 
   5   8   3        0.12        0.90      6.77 o 
  -8   9   3       29.30       28.18      8.00 o 
  -7   9   3        6.48       14.12      6.74 o 
  -6   9   3        1.69        0.49      6.63 o 
  -5   9   3        0.37       -4.81      6.39 o 
  -4   9   3        7.33        2.57      6.23 o 
  -3   9   3      312.82      320.87     11.25 o 
  -2   9   3       20.36       17.09      6.31 o 
  -1   9   3       23.07       24.74      6.12 o 
   0   9   3       41.31       44.44      5.18 o 
   1   9   3        7.53       11.44      6.31 o 
   2   9   3        1.21       -2.10      6.58 o 
   3   9   3        7.07        6.74      6.74 o 
   4   9   3        5.30       -7.04      7.04 o 
  -7  10   3        2.79        7.62      6.74 o 
  -6  10   3        6.92       15.34      6.74 o 
  -5  10   3        0.78       -4.56      6.44 o 
  -4  10   3        5.18       10.73      6.47 o 
  -3  10   3        1.87       20.64      6.39 o 
  -2  10   3        1.10        1.04      6.20 o 
  -1  10   3       20.56       15.97      7.10 o 
   0  10   3        1.89       -4.00      4.64 o 
   1  10   3        4.12        8.98      6.33 o 
   2  10   3        1.45       -1.77      7.02 o 
  -5  11   3        0.04       -2.70      6.69 o 
  -4  11   3        0.20        0.60      6.80 o 
  -3  11   3       25.95       24.96      7.51 o 
  -2  11   3        6.32       10.76      6.33 o 
  -1  11   3       17.70       22.44      6.85 o 
   0  11   3       10.02       11.48      9.54 o 
  -1 -13   4        0.02        1.50      6.74 o 
   0 -13   4        3.03        6.74      4.86 o 
   1 -13   4        4.06        3.82      6.44 o 
   2 -13   4        0.40       14.55      6.72 o 
   3 -13   4        1.06       -0.30      7.48 o 
  -4 -12   4        1.52        0.00      6.77 o 
  -3 -12   4       48.63       38.63      8.27 o 
  -2 -12   4       44.98       34.48      7.75 o 
  -1 -12   4        0.56       -6.47      6.47 o 
   0 -12   4       35.69       30.84      5.75 o 
   1 -12   4        4.20       -6.28      7.04 o 
   2 -12   4        4.90       14.88      6.61 o 
   3 -12   4        2.76       -1.37      6.42 o 
   4 -12   4       32.70       17.64      8.05 o 
   5 -12   4        7.93        4.78      7.37 o 
  -6 -11   4       14.62       11.17      7.59 o 
  -5 -11   4        6.25        4.78      6.80 o 
  -4 -11   4        2.37       -7.13      7.13 o 
  -3 -11   4       98.55       73.77      8.03 o 
  -2 -11   4        4.07        4.34      6.55 o 
  -1 -11   4       24.78       24.16      6.50 o 
   0 -11   4        9.73        9.31      4.27 o 
   1 -11   4        5.61        6.06      6.25 o 
   2 -11   4        0.08       10.92      6.12 o 
   3 -11   4       15.60       17.42      6.61 o 
   4 -11   4        1.78       -0.76      6.61 o 
   5 -11   4        6.82       14.44      6.69 o 
   6 -11   4        1.93       -4.37      7.02 o 
  -7 -10   4       30.42       17.17      7.56 o 
  -6 -10   4        5.68        3.00      6.58 o 
  -5 -10   4        9.79       21.21      6.33 o 
  -4 -10   4       69.56       54.66      7.73 o 
  -3 -10   4        0.35        1.12      5.90 o 
  -2 -10   4      105.17      112.08      7.75 o 
  -1 -10   4      130.11      134.11      8.00 o 
   0 -10   4       56.61       51.34      4.81 o 
   1 -10   4      101.88       92.23      7.64 o 
   2 -10   4      650.96      629.10     14.03 o 
   3 -10   4        1.84        0.66      6.09 o 
   4 -10   4       19.08       24.19      6.23 o 
   5 -10   4        6.09        0.98      6.17 o 
   6 -10   4       20.25       15.81      6.91 o 
   7 -10   4       15.69       11.36      7.24 o 
  -8  -9   4        0.83        8.57      6.55 o 
  -7  -9   4      102.89       91.47      8.55 o 
  -6  -9   4        4.95        7.86      6.09 o 
  -5  -9   4       13.22       13.76      6.14 o 
  -4  -9   4      108.96      116.91      7.43 o 
  -3  -9   4       44.05       28.23      6.31 o 
  -2  -9   4        0.74        0.00      5.27 o 
  -1  -9   4        0.91       10.51      5.43 o 
   0  -9   4        9.78       12.22      3.98 o 
   1  -9   4      143.63      145.66      7.95 o 
   2  -9   4        8.68        1.31      6.03 o 
   3  -9   4       18.33       17.34      5.82 o 
   4  -9   4       58.22       63.56      7.07 o 
   5  -9   4       17.35       21.60      6.47 o 
   6  -9   4        7.42        6.94      6.31 o 
   7  -9   4        0.89       -0.55      6.55 o 
   8  -9   4        5.28       17.88      7.04 o 
  -9  -8   4        0.63        5.11      6.74 o 
  -8  -8   4        6.11       16.25      6.91 o 
  -7  -8   4        0.02        1.97      6.12 o 
  -6  -8   4        1.55        7.54      5.76 o 
  -5  -8   4       10.97        6.25      5.71 o 
  -4  -8   4       27.49       25.53      6.09 o 
  -3  -8   4       89.91       79.51      6.74 o 
  -2  -8   4       20.74       29.65      5.46 o 
  -1  -8   4      136.48      136.13      6.91 o 
   0  -8   4       55.38       58.29      4.51 o 
   1  -8   4       26.44       32.79      5.46 o 
   2  -8   4        5.57       10.29      5.19 o 
   3  -8   4       58.35       61.68      6.50 o 
   4  -8   4      228.54      225.39      9.37 o 
   5  -8   4      231.68      226.13      9.47 o 
   6  -8   4       41.82       45.08      7.37 o 
   7  -8   4       23.35       34.07      7.10 o 
   8  -8   4        8.52       11.28      6.80 o 
  -9  -7   4        2.03       11.14      6.77 o 
  -8  -7   4       75.46       69.41      8.00 o 
  -7  -7   4       60.84       66.76      7.18 o 
  -6  -7   4       57.83       53.46      6.74 o 
  -5  -7   4        0.07        4.12      5.32 o 
  -4  -7   4       12.29       16.00      5.24 o 
  -3  -7   4       53.27       69.27      5.76 o 
  -2  -7   4       47.75       44.45      5.05 o 
  -1  -7   4       14.30        9.26      4.53 o 
   0  -7   4      182.20      170.36      4.59 o 
   1  -7   4        4.81       14.61      3.93 o 
   2  -7   4       11.31        6.33      4.91 o 
   3  -7   4       81.27       87.64      6.33 o 
   4  -7   4       35.45       36.07      6.39 o 
   5  -7   4        2.05       -0.57      5.87 o 
   6  -7   4       64.64       76.56      7.29 o 
   7  -7   4        5.68        7.21      6.53 o 
   8  -7   4       54.02       39.24      7.84 o 
   9  -7   4       15.29       14.42      7.43 o 
 -10  -6   4        1.74       -3.49      6.77 o 
  -9  -6   4        0.04        1.56      6.50 o 
  -8  -6   4       90.70      100.67      7.86 o 
  -7  -6   4       18.02        8.96      5.92 o 
  -6  -6   4       90.17       96.79      7.04 o 
  -5  -6   4      122.34      143.51      6.99 o 
  -4  -6   4        8.19       14.09      4.48 o 
  -3  -6   4       48.67       53.68      4.75 o 
  -2  -6   4       98.73      117.46      5.38 o 
  -1  -6   4       13.19       15.18      3.82 o 
   0  -6   4      205.27      222.25     10.03 o 
   1  -6   4        1.98       -0.25      3.63 o 
   2  -6   4        2.57        0.66      3.96 o 
   3  -6   4       22.05       32.30      4.97 o 
   4  -6   4      135.05      127.78      7.15 o 
   5  -6   4        5.85       -2.89      5.54 o 
   6  -6   4      233.28      228.15      9.64 o 
   7  -6   4       28.83       29.08      6.31 o 
   8  -6   4       13.80       12.64      7.26 o 
   9  -6   4        0.34       -3.49      6.96 o 
 -10  -5   4       31.84       17.50      7.21 o 
  -9  -5   4        6.66        9.67      6.17 o 
  -8  -5   4      372.17      358.71     11.03 o 
  -7  -5   4        7.01        4.86      5.65 o 
  -6  -5   4       30.35       23.24      5.87 o 
  -5  -5   4        1.54       -4.61      4.61 o 
  -4  -5   4        0.06       -2.65      3.80 o 
  -3  -5   4      227.65      218.13      6.53 o 
  -2  -5   4      549.35      559.94      8.19 o 
  -1  -5   4        0.05        4.18      3.55 o 
   0  -5   4     1220.44     1294.07     16.79 o 
   1  -5   4      267.81      309.21      6.66 o 
   2  -5   4      325.18      324.45      7.37 o 
   3  -5   4        1.14        0.66      3.96 o 
   4  -5   4       84.61       79.10      6.12 o 
   5  -5   4       47.12       50.13      6.28 o 
   6  -5   4       72.41       69.02      6.91 o 
   7  -5   4       29.88       31.13      6.47 o 
   8  -5   4       15.82       14.03      7.07 o 
   9  -5   4       17.08       27.22      7.45 o 
 -11  -4   4        9.26        8.52      6.91 o 
 -10  -4   4        4.56       14.25      6.63 o 
  -9  -4   4      111.92      125.13      8.14 o 
  -8  -4   4       14.58       10.13      5.98 o 
  -7  -4   4       69.33       65.66      6.36 o 
  -6  -4   4       85.79       84.86      6.14 o 
  -5  -4   4      194.66      179.41      6.36 o 
  -4  -4   4      729.66      742.60     10.05 o 
  -3  -4   4      806.90      819.35      9.58 o 
  -2  -4   4      230.45      226.62      5.46 o 
  -1  -4   4     4433.24     4155.23     84.59 o 
   0  -4   4      661.87      815.49     33.56 o 
   1  -4   4      281.25      335.64      6.44 o 
   2  -4   4      291.10      334.28      6.94 o 
   3  -4   4      512.21      594.64      9.42 o 
   4  -4   4      132.50      128.57      6.47 o 
   5  -4   4        0.60        1.31      5.00 o 
   6  -4   4       93.03       82.43      7.43 o 
   7  -4   4        2.90        0.87      5.49 o 
   8  -4   4       67.83       54.58      7.97 o 
   9  -4   4       48.98       52.53      8.03 o 
 -11  -3   4        6.51        8.46      7.18 o 
 -10  -3   4        0.29       -6.55      6.55 o 
  -9  -3   4       13.05       15.15      5.76 o 
  -8  -3   4      273.57      271.48      9.34 o 
  -7  -3   4      393.14      427.11      9.77 o 
  -6  -3   4        4.94       -3.47      4.51 o 
  -5  -3   4        0.56        7.92      3.58 o 
  -4  -3   4       51.90       52.72      4.04 o 
  -3  -3   4      397.72      390.68      6.61 o 
  -2  -3   4        7.97        8.03      2.87 o 
  -1  -3   4      233.45      258.45      5.27 o 
   0  -3   4     3701.69     3434.33     51.93 o 
   1  -3   4       18.52       12.97      3.14 o 
   2  -3   4       93.54       71.56      4.18 o 
   3  -3   4      396.62      394.70      7.75 o 
   4  -3   4        9.47        1.64      4.64 o 
   5  -3   4       27.10       36.15      5.30 o 
   6  -3   4      417.05      417.93     11.17 o 
   7  -3   4        2.50        6.83      5.73 o 
   8  -3   4       14.31       16.11      6.66 o 
   9  -3   4       21.26       31.43      7.02 o 
 -11  -2   4       38.46       47.54      7.45 o 
 -10  -2   4      278.14      255.15     10.51 o 
  -9  -2   4       70.77       76.56      7.04 o 
  -8  -2   4       44.96       39.18      6.31 o 
  -7  -2   4      127.53      131.90      6.77 o 
  -6  -2   4        1.19       -1.83      3.96 o 
  -5  -2   4      273.03      288.82      6.74 o 
  -4  -2   4      616.51      687.47      8.63 o 
  -3  -2   4      221.90      259.74      5.32 o 
  -2  -2   4      120.29      105.72      3.99 o 
  -1  -2   4     1634.64     1608.58     10.87 o 
   0  -2   4     2277.59     2442.20     33.88 o 
   1  -2   4      229.77      248.62      5.38 o 
   2  -2   4      168.14      154.29      5.27 o 
   3  -2   4     1016.65     1127.19     12.01 o 
   4  -2   4       11.28       13.11      4.12 o 
   5  -2   4      545.41      542.66     11.19 o 
   6  -2   4       89.50       89.12      7.18 o 
   7  -2   4       14.82       18.38      5.79 o 
   8  -2   4       15.13       16.93      6.77 o 
   9  -2   4       24.81       38.91      7.24 o 
 -12  -1   4       15.60       12.75      7.24 o 
 -11  -1   4       67.98       88.93      8.14 o 
 -10  -1   4        2.53       -4.20      6.36 o 
  -9  -1   4        0.62       -4.07      5.76 o 
  -8  -1   4       83.48       91.79      6.83 o 
  -7  -1   4      266.08      270.60      7.81 o 
  -6  -1   4       10.44        9.26      3.96 o 
  -5  -1   4       85.03      110.36      4.97 o 
  -4  -1   4     1941.94     2096.74     14.09 o 
  -3  -1   4      327.70      325.59      5.79 o 
  -2  -1   4      303.49      279.64      5.19 o 
  -1  -1   4       85.93       81.72      3.77 o 
   0  -1   4        0.04        8.06      1.87 o 
   1  -1   4      311.60      295.75      5.84 o 
   2  -1   4      244.26      260.56      5.79 o 
   3  -1   4      188.10      171.49      5.82 o 
   4  -1   4      158.47      145.53      6.44 o 
   5  -1   4       52.40       63.51      5.95 o 
   6  -1   4       33.85       31.81      6.28 o 
   7  -1   4       55.96       61.54      6.72 o 
   8  -1   4      116.36      118.28      8.85 o 
   9  -1   4        9.15       20.20      6.69 o 
 -12   0   4        0.16        3.30      7.37 o 
 -11   0   4       41.62       38.53      7.29 o 
 -10   0   4       65.47       72.44      7.13 o 
  -9   0   4      114.33      105.88      7.54 o 
  -8   0   4      281.24      265.36      9.69 o 
  -7   0   4       69.38       78.14      5.60 o 
  -6   0   4       45.22       64.55      4.72 o 
  -5   0   4     1007.03     1087.14     11.41 o 
  -4   0   4      109.23      276.42      8.52 o 
  -3   0   4     1116.38     1071.22      9.61 o 
  -2   0   4     1079.20     1027.46      9.12 o 
  -1   0   4        1.88       -2.89      2.89 o 
   0   0   4      544.39      463.36     15.84 o 
   1   0   4      438.05      454.33      6.83 o 
   2   0   4       76.64       79.13      4.53 o 
   3   0   4      147.00      134.99      5.65 o 
   4   0   4       36.46       27.39      5.90 o 
   5   0   4       46.30       43.28      5.79 o 
   6   0   4      329.52      309.16     10.07 o 
   7   0   4       19.63       15.48      6.50 o 
   8   0   4        1.17        4.37      6.28 o 
   9   0   4       24.82       22.20      7.75 o 
 -12   1   4        0.50       15.26      6.69 o 
 -11   1   4       35.44       18.98      7.26 o 
 -10   1   4      103.35      108.80      8.27 o 
  -9   1   4       36.82       42.70      6.47 o 
  -8   1   4      484.67      464.54     11.11 o 
  -7   1   4       23.20       26.48      5.16 o 
  -6   1   4        0.75        3.74      4.04 o 
  -5   1   4       60.09       75.30      4.61 o 
  -4   1   4       48.75       35.58      3.55 o 
  -3   1   4       12.10       14.33      3.17 o 
  -2   1   4       94.29       79.04      4.01 o 
  -1   1   4      470.76      412.80      6.39 o 
   0   1   4       42.38       51.69      2.47 o 
   1   1   4      231.95      249.91      5.84 o 
   2   1   4      218.76      283.16      6.94 o 
   3   1   4        0.01       -2.62      4.01 o 
   4   1   4       46.93       44.10      5.35 o 
   5   1   4       45.44       45.82      6.17 o 
   6   1   4        6.88        8.76      5.71 o 
   7   1   4      171.48      173.02      9.17 o 
   8   1   4       20.42       19.19      6.50 o 
   9   1   4       69.61       69.27      9.09 o 
 -12   2   4        3.11        8.44      6.72 o 
 -11   2   4       57.07       63.10      7.92 o 
 -10   2   4       78.65       69.81      7.89 o 
  -9   2   4      558.35      470.08     12.56 o 
  -8   2   4       50.22       38.36      6.44 o 
  -7   2   4      417.56      366.93      9.20 o 
  -6   2   4      185.89      180.18      6.91 o 
  -5   2   4      805.63      770.34     10.27 o 
  -4   2   4     1430.53     1306.80     12.23 o 
  -3   2   4        1.76        3.44      2.95 o 
  -2   2   4       22.78       27.17      3.19 o 
  -1   2   4     1717.04     1584.47     12.40 o 
   0   2   4        5.00        3.50      2.36 o 
   1   2   4      242.56      286.52      6.61 o 
   2   2   4       10.80        2.62      4.04 o 
   3   2   4        1.31       -2.02      4.59 o 
   4   2   4      230.24      218.65      8.16 o 
   5   2   4        4.55        0.96      5.54 o 
   6   2   4        8.62       -2.38      5.84 o 
   7   2   4        0.36       -6.28      6.28 o 
   8   2   4        4.93        6.99      6.80 o 
 -11   3   4        1.15        1.91      6.77 o 
 -10   3   4        0.17        1.94      6.44 o 
  -9   3   4      265.71      268.23      9.77 o 
  -8   3   4       31.34       27.69      5.92 o 
  -7   3   4        3.19        6.74      5.27 o 
  -6   3   4      128.50      136.98      6.74 o 
  -5   3   4      548.86      499.11      8.79 o 
  -4   3   4      535.79      513.69      8.74 o 
  -3   3   4       20.44       20.48      3.66 o 
  -2   3   4        1.56        1.69      3.41 o 
  -1   3   4      160.56      185.23      5.30 o 
   0   3   4       46.87       53.37      2.92 o 
   1   3   4     1414.98     1405.03     13.87 o 
   2   3   4      110.61       98.07      5.65 o 
   3   3   4       35.20       46.91      5.38 o 
   4   3   4        0.68       12.23      5.21 o 
   5   3   4       70.46       62.66      7.07 o 
   6   3   4       19.35       33.56      5.98 o 
   7   3   4        0.23        0.79      6.17 o 
   8   3   4       11.36       10.05      7.18 o 
 -11   4   4        9.77       25.23      6.33 o 
 -10   4   4       16.44        6.50      6.33 o 
  -9   4   4       30.80       30.42      6.44 o 
  -8   4   4       11.11        8.11      6.25 o 
  -7   4   4      211.28      226.29      8.87 o 
  -6   4   4       52.09       46.12      6.06 o 
  -5   4   4        9.65       12.37      4.61 o 
  -4   4   4        4.58       -4.20      4.20 o 
  -3   4   4      303.86      299.33      7.24 o 
  -2   4   4       14.30       12.15      4.10 o 
  -1   4   4      469.30      418.59      8.16 o 
   0   4   4      817.94      754.33      8.37 o 
   1   4   4        2.88        3.44      4.75 o 
   2   4   4      108.82      137.64      6.99 o 
   3   4   4     1389.09     1352.17     16.93 o 
   4   4   4       20.37       12.64      5.95 o 
   5   4   4        0.32        3.33      5.68 o 
   6   4   4        0.02       -6.50      6.50 o 
   7   4   4        0.37        0.55      6.44 o 
 -11   5   4        2.60       -4.10      7.13 o 
 -10   5   4        3.50        1.83      6.94 o 
  -9   5   4       74.68       72.11      7.73 o 
  -8   5   4       52.80       52.42      6.99 o 
  -7   5   4      103.19      108.18      7.37 o 
  -6   5   4       23.02       37.46      5.49 o 
  -5   5   4      229.19      238.47      7.86 o 
  -4   5   4      167.02      154.32      6.99 o 
  -3   5   4        6.86        4.64      4.75 o 
  -2   5   4       18.15       16.27      4.75 o 
  -1   5   4      172.47      174.11      7.07 o 
   0   5   4        6.69        2.69      6.06 o 
   1   5   4      750.91      722.07     12.34 o 
   2   5   4       26.16       19.85      6.01 o 
   3   5   4      300.84      296.49      9.91 o 
   4   5   4       11.26        3.49      5.54 o 
   5   5   4       45.25       45.32      7.10 o 
   6   5   4       25.77       18.38      7.29 o 
   7   5   4       15.81       11.14      7.81 o 
 -10   6   4       18.60       21.02      6.99 o 
  -9   6   4        0.39        1.01      6.61 o 
  -8   6   4       78.89       78.61      7.51 o 
  -7   6   4      210.91      234.59      9.34 o 
  -6   6   4      189.50      214.36      8.93 o 
  -5   6   4      117.04      124.91      7.26 o 
  -4   6   4        1.55       -1.88      5.38 o 
  -3   6   4        0.73       -2.35      5.05 o 
  -2   6   4        1.05        9.64      5.08 o 
  -1   6   4       49.05       50.24      6.03 o 
   0   6   4      296.08      304.15      6.72 o 
   1   6   4       69.00       66.81      6.80 o 
   2   6   4        0.96       -5.73      5.73 o 
   3   6   4      205.07      198.52      9.39 o 
   4   6   4      210.56      204.31      9.97 o 
   5   6   4       49.77       40.35      7.62 o 
   6   6   4      119.89      122.95      9.50 o 
 -10   7   4        0.14       -7.24      7.24 o 
  -9   7   4        5.37        7.26      6.66 o 
  -8   7   4       11.02       17.80      6.50 o 
  -7   7   4      115.05      119.32      8.35 o 
  -6   7   4       40.49       47.84      6.74 o 
  -5   7   4       20.08       22.03      6.39 o 
  -4   7   4       15.71       11.85      6.14 o 
  -3   7   4      311.46      291.27      9.86 o 
  -2   7   4       31.89       38.77      6.31 o 
  -1   7   4        1.57        4.07      5.43 o 
   0   7   4       77.49       81.36      6.72 o 
   1   7   4       19.64       23.34      6.44 o 
   2   7   4        0.02       -2.73      5.71 o 
   3   7   4       31.03       28.18      6.91 o 
   4   7   4        0.03       -5.95      5.95 o 
   5   7   4       87.65      106.62      9.01 o 
  -9   8   4        3.13        3.77      7.02 o 
  -8   8   4        5.30       -4.83      6.85 o 
  -7   8   4        0.13        3.28      6.33 o 
  -6   8   4        0.09        7.13      5.98 o 
  -5   8   4       76.53       65.88      7.97 o 
  -4   8   4        7.50       -3.96      6.14 o 
  -3   8   4        2.47        5.62      5.73 o 
  -2   8   4       46.71       46.28      6.50 o 
  -1   8   4       64.95       57.31      6.88 o 
   0   8   4      153.87      137.71      6.19 o 
   1   8   4       27.37       37.13      6.50 o 
   2   8   4       12.26       16.79      6.20 o 
   3   8   4        1.51        7.64      6.77 o 
   4   8   4       26.84       38.61      7.18 o 
  -8   9   4        1.28       15.56      6.74 o 
  -7   9   4        5.57       -6.42      6.42 o 
  -6   9   4        0.58       -3.96      6.53 o 
  -5   9   4        0.70       -1.53      6.50 o 
  -4   9   4        0.91        4.45      6.31 o 
  -3   9   4       83.56       78.82      8.03 o 
  -2   9   4        6.49       -6.53      6.53 o 
  -1   9   4       35.53       36.91      7.24 o 
   0   9   4        2.59       -1.20      4.64 o 
   1   9   4        0.16       -6.47      6.47 o 
   2   9   4        5.30        7.13      6.94 o 
   3   9   4        0.94        9.09      6.47 o 
  -7  10   4        1.30        0.93      7.13 o 
  -6  10   4       14.59        4.37      7.10 o 
  -5  10   4       12.68       14.12      6.58 o 
  -4  10   4       46.68       51.74      7.43 o 
  -3  10   4        2.63        6.58      6.33 o 
  -2  10   4       22.00       21.52      7.32 o 
  -1  10   4        0.97        9.28      6.28 o 
   0  10   4        3.46       10.40      8.25 o 
   1  10   4        7.68       11.17      6.53 o 
  -2 -13   5        1.99        3.60      6.72 o 
  -1 -13   5        2.00        5.02      6.77 o 
   0 -13   5        2.39        5.57      4.69 o 
   1 -13   5       18.25       22.31      7.67 o 
   2 -13   5        2.30        4.78      6.96 o 
  -4 -12   5        0.13        0.87      6.83 o 
  -3 -12   5        0.19        1.67      6.39 o 
  -2 -12   5        2.79        4.31      6.55 o 
  -1 -12   5       22.39       33.17      6.85 o 
   0 -12   5        0.21       -0.29      4.36 o 
   1 -12   5       18.77       10.78      7.48 o 
   2 -12   5        7.36       14.47      6.42 o 
   3 -12   5       18.57       21.60      6.99 o 
   4 -12   5        0.18       -5.49      6.80 o 
  -6 -11   5        6.14        7.97      6.85 o 
  -5 -11   5        5.21        9.67      6.83 o 
  -4 -11   5       32.29       19.79      7.26 o 
  -3 -11   5       51.43       53.60      6.99 o 
  -2 -11   5        6.41        3.11      6.61 o 
  -1 -11   5       16.68       22.01      6.17 o 
   0 -11   5       21.32       23.68      4.70 o 
   1 -11   5      122.20      115.55      8.46 o 
   2 -11   5        3.06        6.01      6.31 o 
   3 -11   5        2.13       -4.26      6.31 o 
   4 -11   5       22.52       20.26      7.13 o 
   5 -11   5        0.36        6.14      6.58 o 
   6 -11   5        3.67        4.51      6.94 o 
  -7 -10   5        0.02       16.79      6.53 o 
  -6 -10   5       44.36       30.99      8.00 o 
  -5 -10   5       47.73       46.63      7.34 o 
  -4 -10   5       13.43       20.70      6.39 o 
  -3 -10   5        6.19       11.03      5.71 o 
  -2 -10   5        7.93        9.12      5.71 o 
  -1 -10   5       48.92       43.55      6.20 o 
   0 -10   5        4.63        4.54      4.24 o 
   1 -10   5        2.45        4.40      5.84 o 
   2 -10   5        7.96       -0.44      6.14 o 
   3 -10   5       15.12       13.54      6.03 o 
   4 -10   5        9.53        9.83      6.31 o 
   5 -10   5       11.86       25.94      6.58 o 
   6 -10   5        2.61       -6.12      6.91 o 
   7 -10   5       52.18       56.08      8.30 o 
  -8  -9   5        0.05       10.40      6.63 o 
  -7  -9   5       19.35       31.32      6.94 o 
  -6  -9   5       69.72       63.89      7.51 o 
  -5  -9   5       41.97       27.79      7.24 o 
  -4  -9   5        2.07       -0.82      5.43 o 
  -3  -9   5        3.92       10.35      5.32 o 
  -2  -9   5       17.58       16.30      5.84 o 
  -1  -9   5        8.14        2.57      5.87 o 
   0  -9   5      193.49      203.04      6.06 o 
   1  -9   5       34.44       30.12      6.47 o 
   2  -9   5        1.82        8.11      5.46 o 
   3  -9   5       24.63       19.41      6.03 o 
   4  -9   5       12.40       17.50      6.03 o 
   5  -9   5        0.30       -6.20      6.20 o 
   6  -9   5        4.53       13.68      6.55 o 
   7  -9   5        6.97       11.88      6.99 o 
  -9  -8   5       68.03       77.73      8.30 o 
  -8  -8   5        6.50       -1.31      6.72 o 
  -7  -8   5       26.37       22.77      6.88 o 
  -6  -8   5      178.34      194.21      9.04 o 
  -5  -8   5        4.05        4.59      5.54 o 
  -4  -8   5        9.08       16.00      5.54 o 
  -3  -8   5       54.80       64.82      6.25 o 
  -2  -8   5        0.24       -4.81      4.81 o 
  -1  -8   5      285.88      257.33      8.79 o 
   0  -8   5       29.67       29.39      3.93 o 
   1  -8   5      360.11      324.67      9.61 o 
   2  -8   5       48.13       54.93      6.33 o 
   3  -8   5       60.19       53.87      6.33 o 
   4  -8   5       43.20       35.71      6.39 o 
   5  -8   5      144.01      135.64      8.55 o 
   6  -8   5       15.90       19.33      6.55 o 
   7  -8   5       34.04       36.34      7.32 o 
   8  -8   5        3.45        1.17      7.24 o 
 -10  -7   5        8.09       -7.37      7.37 o 
  -9  -7   5        0.43       -2.46      6.47 o 
  -8  -7   5       52.50       57.28      7.24 o 
  -7  -7   5       31.93       33.47      6.28 o 
  -6  -7   5       18.61       16.55      5.79 o 
  -5  -7   5       48.63       54.96      6.44 o 
  -4  -7   5      356.20      401.88      9.77 o 
  -3  -7   5      156.68      185.50      6.88 o 
  -2  -7   5      154.02      165.27      6.88 o 
  -1  -7   5       93.36       73.20      5.82 o 
   0  -7   5       28.11       24.19      5.88 o 
   1  -7   5       12.82       10.27      4.81 o 
   2  -7   5       13.26       13.24      4.97 o 
   3  -7   5        4.22       10.62      5.16 o 
   4  -7   5       10.24        7.59      5.95 o 
   5  -7   5       32.80       42.02      6.44 o 
   6  -7   5        6.04       -3.66      6.53 o 
   7  -7   5       32.57       33.56      7.18 o 
   8  -7   5        5.50       -7.34      7.34 o 
 -10  -6   5        4.41       15.07      6.33 o 
  -9  -6   5       95.94       97.53      8.57 o 
  -8  -6   5        7.14       14.20      5.82 o 
  -7  -6   5       44.15       48.90      6.85 o 
  -6  -6   5       48.19       55.04      5.71 o 
  -5  -6   5       21.71       27.71      5.30 o 
  -4  -6   5       35.27       46.42      5.05 o 
  -3  -6   5      634.78      662.16     10.21 o 
  -2  -6   5       52.08       44.64      4.89 o 
  -1  -6   5      788.13      764.55     10.59 o 
   0  -6   5       48.31       63.53      3.40 o 
   1  -6   5       35.93       40.55      4.59 o 
   2  -6   5        8.73        2.27      4.59 o 
   3  -6   5      121.24      129.04      6.91 o 
   4  -6   5        4.92        2.76      5.38 o 
   5  -6   5      161.79      154.46      8.55 o 
   6  -6   5       57.91       35.85      7.32 o 
   7  -6   5      355.79      366.82     12.37 o 
   8  -6   5        6.52        8.79      6.85 o 
 -11  -5   5        2.19       -6.66      6.69 o 
 -10  -5   5       89.94       79.67      8.96 o 
  -9  -5   5        3.08       -5.00      6.55 o 
  -8  -5   5       22.51       23.48      6.17 o 
  -7  -5   5        8.83       18.87      5.65 o 
  -6  -5   5      111.88      124.04      7.04 o 
  -5  -5   5       94.69      113.36      7.13 o 
  -4  -5   5      170.39      181.68      6.50 o 
  -3  -5   5        2.84        8.25      3.85 o 
  -2  -5   5     1055.71     1122.39     11.74 o 
  -1  -5   5     1347.90     1377.95     12.91 o 
   0  -5   5     2831.58     2814.60     65.12 o 
   1  -5   5      680.60      763.70     10.35 o 
   2  -5   5       54.24       40.03      4.61 o 
   3  -5   5      250.59      247.15      7.34 o 
   4  -5   5        0.41       -5.24      5.24 o 
   5  -5   5       74.93       74.40      7.26 o 
   6  -5   5       60.56       51.90      7.15 o 
   7  -5   5        5.02       -6.47      6.47 o 
   8  -5   5       19.94       28.12      7.04 o 
   9  -5   5        5.58        0.30      7.37 o 
 -11  -4   5       32.60       36.34      6.99 o 
 -10  -4   5       22.44       22.17      7.04 o 
  -9  -4   5      109.23      120.95      8.33 o 
  -8  -4   5       10.96       14.77      5.73 o 
  -7  -4   5        3.89        0.00      5.46 o 
  -6  -4   5       33.50       25.75      5.24 o 
  -5  -4   5     1203.89     1233.51     13.52 o 
  -4  -4   5      145.00      152.46      5.68 o 
  -3  -4   5      359.44      355.52      6.88 o 
  -2  -4   5      741.05      787.92      9.42 o 
  -1  -4   5      328.41      342.88      6.69 o 
   0  -4   5       14.01       13.37      2.62 o 
   1  -4   5       28.61       37.71      3.93 o 
   2  -4   5      522.98      554.59      8.82 o 
   3  -4   5       92.24      103.73      6.03 o 
   4  -4   5       24.48       15.34      5.54 o 
   5  -4   5      120.95      115.98      7.40 o 
   6  -4   5      113.72      116.12      7.62 o 
   7  -4   5       13.69        6.74      6.44 o 
   8  -4   5      140.74      156.97      9.69 o 
   9  -4   5       27.61       21.52      7.89 o 
 -11  -3   5       39.14       42.76      7.97 o 
 -10  -3   5       55.41       51.58      7.34 o 
  -9  -3   5      160.94      161.96      8.49 o 
  -8  -3   5        5.35        3.74      5.79 o 
  -7  -3   5       26.29       30.06      5.46 o 
  -6  -3   5        0.99       -4.61      4.61 o 
  -5  -3   5      517.34      605.84      9.45 o 
  -4  -3   5      764.60      852.52     10.21 o 
  -3  -3   5        0.65       -1.53      3.19 o 
  -2  -3   5        6.42        1.34      2.98 o 
  -1  -3   5      208.92      249.66      5.49 o 
   0  -3   5       99.94       76.52      3.52 o 
   1  -3   5      201.13      234.92      5.95 o 
   2  -3   5       64.19       73.80      4.53 o 
   3  -3   5        3.79       -3.19      4.15 o 
   4  -3   5      771.27      782.46     12.42 o 
   5  -3   5      469.08      450.32     11.00 o 
   6  -3   5        4.37        0.60      5.90 o 
   7  -3   5        1.85        0.46      6.03 o 
   8  -3   5      145.21      152.90      9.72 o 
   9  -3   5        7.63       10.16      7.45 o 
 -11  -2   5        8.50        7.29      6.99 o 
 -10  -2   5        3.93       13.27      6.31 o 
  -9  -2   5      319.88      315.76     10.59 o 
  -8  -2   5       67.58       88.05      6.58 o 
  -7  -2   5        0.21        7.18      4.75 o 
  -6  -2   5       29.49       36.04      4.61 o 
  -5  -2   5       90.37      100.83      5.11 o 
  -4  -2   5      518.45      543.01      8.08 o 
  -3  -2   5       19.20       57.64      3.82 o 
  -2  -2   5      243.18      255.31      5.43 o 
  -1  -2   5      432.71      460.94      6.96 o 
   0  -2   5       98.20      105.01      3.15 o 
   1  -2   5      339.31      353.33      6.69 o 
   2  -2   5      311.57      326.66      7.21 o 
   3  -2   5      722.25      731.68     10.81 o 
   4  -2   5       26.62       30.06      5.38 o 
   5  -2   5       17.48       26.59      5.71 o 
   6  -2   5       50.47       40.76      6.88 o 
   7  -2   5        7.87        9.80      6.31 o 
   8  -2   5        0.69       12.23      6.36 o 
   9  -2   5      103.61      127.78      9.50 o 
 -12  -1   5        2.30       -5.71      7.13 o 
 -11  -1   5       15.72       11.90      6.94 o 
 -10  -1   5        4.11       -0.93      6.17 o 
  -9  -1   5       69.35       68.37      7.18 o 
  -8  -1   5       26.00       18.87      6.03 o 
  -7  -1   5      205.61      212.17      7.84 o 
  -6  -1   5       15.95       25.12      4.59 o 
  -5  -1   5        4.29        3.96      3.60 o 
  -4  -1   5        7.66        7.40      3.52 o 
  -3  -1   5      247.57      306.75      5.92 o 
  -2  -1   5     1468.45     1444.30     11.30 o 
  -1  -1   5      122.33      106.65      4.42 o 
   0  -1   5      155.50      181.14      3.47 o 
   1  -1   5      357.53      364.06      6.80 o 
   2  -1   5      576.38      585.80      9.15 o 
   3  -1   5       86.18       78.58      5.68 o 
   4  -1   5       65.95       61.79      6.03 o 
   5  -1   5        0.58        9.77      5.19 o 
   6  -1   5        0.03       -5.71      5.71 o 
   7  -1   5       83.91       78.82      7.84 o 
   8  -1   5        5.88        8.68      6.44 o 
 -12   0   5        1.37        4.15      7.24 o 
 -11   0   5       94.74       92.39      8.35 o 
 -10   0   5        5.68        0.93      6.69 o 
  -9   0   5      115.52      115.00      7.18 o 
  -8   0   5        0.01       -5.52      5.52 o 
  -7   0   5        4.51        7.62      4.89 o 
  -6   0   5      135.18      140.39      6.33 o 
  -5   0   5     1649.11     1844.62     15.45 o 
  -4   0   5      959.01      914.47     10.18 o 
  -3   0   5       19.18       13.11      3.03 o 
  -2   0   5     1429.51     1398.70     11.52 o 
  -1   0   5        8.90        8.98      3.06 o 
   0   0   5        8.58       23.85      2.98 o 
   1   0   5       22.07       20.94      3.74 o 
   2   0   5        2.90        0.98      3.80 o 
   3   0   5        2.73        1.69      4.48 o 
   4   0   5        1.60        8.52      4.91 o 
   5   0   5       19.59       27.47      5.90 o 
   6   0   5        4.94        0.87      5.95 o 
   7   0   5       21.92       26.78      6.47 o 
   8   0   5        4.01       -7.21      7.21 o 
 -12   1   5       11.07       11.90      7.73 o 
 -11   1   5       11.42       12.89      6.96 o 
 -10   1   5      125.21      114.13      8.14 o 
  -9   1   5       44.48       35.44      6.61 o 
  -8   1   5        0.14        4.45      5.41 o 
  -7   1   5       50.95       49.12      5.46 o 
  -6   1   5       98.57       96.74      5.82 o 
  -5   1   5      272.62      236.64      6.47 o 
  -4   1   5      617.50      629.70      8.93 o 
  -3   1   5        1.32        4.78      3.14 o 
  -2   1   5       13.80       15.10      3.25 o 
  -1   1   5       47.31       49.23      4.01 o 
   0   1   5     2554.24     2594.94     49.97 o 
   1   1   5     1700.40     1805.52     15.02 o 
   2   1   5      102.82       92.80      5.49 o 
   3   1   5      230.97      205.21      7.62 o 
   4   1   5        6.86       15.43      5.32 o 
   5   1   5        5.79        5.95      5.73 o 
   6   1   5        0.14        9.94      5.62 o 
   7   1   5        5.27       -2.81      6.20 o 
   8   1   5        0.03       -2.02      6.88 o 
 -12   2   5       15.41       19.25      7.34 o 
 -11   2   5        3.45        8.55      6.25 o 
 -10   2   5        9.77        9.23      6.44 o 
  -9   2   5       44.11       33.39      6.61 o 
  -8   2   5       32.24       32.22      6.14 o 
  -7   2   5        0.41       -1.47      5.16 o 
  -6   2   5      914.31      864.04     12.10 o 
  -5   2   5       87.88       65.28      4.97 o 
  -4   2   5      143.23      151.73      5.52 o 
  -3   2   5      758.34      682.04      9.28 o 
  -2   2   5      573.25      509.51      8.22 o 
  -1   2   5       57.50       44.78      4.29 o 
   0   2   5       95.34       85.37      3.52 o 
   1   2   5       81.02       70.33      5.24 o 
   2   2   5       60.98       62.03      5.52 o 
   3   2   5       93.60       79.23      6.28 o 
   4   2   5      172.71      175.94      8.35 o 
   5   2   5        3.93        3.39      5.76 o 
   6   2   5        9.17        8.60      5.84 o 
   7   2   5        1.24        7.56      6.55 o 
   8   2   5       26.11       37.08      7.56 o 
 -11   3   5        0.76        5.19      6.61 o 
 -10   3   5        1.38        1.69      6.42 o 
  -9   3   5      135.12      124.80      8.33 o 
  -8   3   5       55.08       49.39      6.85 o 
  -7   3   5      123.80      112.35      7.18 o 
  -6   3   5       57.29       49.12      5.98 o 
  -5   3   5        5.37        4.23      4.48 o 
  -4   3   5       66.98       56.85      4.94 o 
  -3   3   5       19.99       21.65      4.20 o 
  -2   3   5        2.89        9.77      3.74 o 
  -1   3   5      533.34      514.51      9.04 o 
   0   3   5       25.35       33.06      3.26 o 
   1   3   5      154.69      139.36      6.66 o 
   2   3   5        1.60       -1.94      5.11 o 
   3   3   5       27.93       29.52      6.33 o 
   4   3   5      289.35      290.21      9.83 o 
   5   3   5       84.91       94.80      7.34 o 
   6   3   5       90.26      100.18      8.08 o 
   7   3   5       87.30      104.14      8.66 o 
 -11   4   5        1.87        0.85      7.10 o 
 -10   4   5       29.66       48.22      6.99 o 
  -9   4   5       31.15       35.74      6.50 o 
  -8   4   5      184.61      173.98      8.93 o 
  -7   4   5      377.29      381.70     10.32 o 
  -6   4   5        1.15       14.33      4.89 o 
  -5   4   5       52.75       56.63      5.68 o 
  -4   4   5       12.67       11.60      4.56 o 
  -3   4   5       53.82       52.01      5.13 o 
  -2   4   5      107.24      105.06      5.73 o 
  -1   4   5       85.48       78.31      5.87 o 
   0   4   5      206.35      213.38      5.37 o 
   1   4   5       64.16       59.19      6.28 o 
   2   4   5      196.54      192.22      8.49 o 
   3   4   5      169.28      156.83      8.49 o 
   4   4   5        0.12       -4.83      5.65 o 
   5   4   5       19.93       18.16      6.53 o 
   6   4   5       13.26       15.86      6.69 o 
 -11   5   5       10.58       20.10      7.34 o 
 -10   5   5       21.56       25.88      7.32 o 
  -9   5   5        0.05       -5.54      6.39 o 
  -8   5   5      141.75      138.84      8.49 o 
  -7   5   5      442.19      396.53     11.06 o 
  -6   5   5       16.37       25.01      6.09 o 
  -5   5   5       47.47       50.84      6.17 o 
  -4   5   5        8.74        3.80      5.24 o 
  -3   5   5      272.54      256.60      8.16 o 
  -2   5   5       58.95       55.37      6.06 o 
  -1   5   5       15.47       26.48      5.16 o 
   0   5   5        6.26        4.78      4.93 o 
   1   5   5      152.91      148.34      7.54 o 
   2   5   5        0.02        2.40      5.57 o 
   3   5   5        0.65        7.45      5.32 o 
   4   5   5        0.49        4.10      6.50 o 
   5   5   5       74.61       83.69      8.41 o 
   6   5   5        0.43       -3.85      6.74 o 
 -10   6   5        1.68        3.11      6.61 o 
  -9   6   5        5.46       -1.28      6.63 o 
  -8   6   5       20.39       12.56      6.80 o 
  -7   6   5       68.64       65.45      7.10 o 
  -6   6   5        0.14       -0.63      5.62 o 
  -5   6   5      401.14      384.32     11.14 o 
  -4   6   5      140.50      128.68      7.51 o 
  -3   6   5      106.15      106.97      7.34 o 
  -2   6   5       49.41       49.61      6.39 o 
  -1   6   5        2.27       -5.79      5.79 o 
   0   6   5       73.13       72.63      4.82 o 
   1   6   5        7.93       10.43      5.92 o 
   2   6   5        0.62        1.56      5.62 o 
   3   6   5        0.03       -3.88      5.73 o 
   4   6   5       39.00       43.99      7.51 o 
   5   6   5        3.10        7.84      6.72 o 
 -10   7   5       17.27       19.58      7.45 o 
  -9   7   5        2.91        6.12      7.21 o 
  -8   7   5        0.20        5.90      6.28 o 
  -7   7   5        7.25       11.28      6.55 o 
  -6   7   5      196.63      210.81      9.34 o 
  -5   7   5      153.05      142.03      8.11 o 
  -4   7   5       12.57       15.32      5.87 o 
  -3   7   5      255.54      230.17      9.50 o 
  -2   7   5        0.80        2.92      5.57 o 
  -1   7   5       66.52       74.81      7.04 o 
   0   7   5       27.45       32.34      4.38 o 
   1   7   5        0.44        4.67      5.71 o 
   2   7   5       51.36       43.66      7.56 o 
   3   7   5        2.26       -5.38      6.50 o 
   4   7   5        8.65       13.68      6.61 o 
  -9   8   5        3.94        3.90      7.26 o 
  -8   8   5       14.86        4.75      6.83 o 
  -7   8   5        4.47        7.13      6.44 o 
  -6   8   5       46.83       42.35      7.45 o 
  -5   8   5       16.41       15.21      6.36 o 
  -4   8   5       30.85       44.75      6.53 o 
  -3   8   5       40.30       37.84      6.94 o 
  -2   8   5      106.93      106.76      8.35 o 
  -1   8   5       68.88       78.63      7.48 o 
   0   8   5        0.32       -0.84      4.37 o 
   1   8   5        1.02        4.20      5.98 o 
   2   8   5       36.77       27.22      8.08 o 
   3   8   5        1.00        4.45      6.53 o 
  -7   9   5        2.22       -0.57      6.25 o 
  -6   9   5        0.25        3.88      6.50 o 
  -5   9   5       20.69       19.90      7.13 o 
  -4   9   5       32.35       27.69      7.32 o 
  -3   9   5       56.33       66.89      7.62 o 
  -2   9   5       22.10       24.05      7.04 o 
  -1   9   5        7.87        3.52      6.83 o 
   0   9   5       21.88       26.53      7.26 o 
   1   9   5        0.33        0.87      6.96 o 
  -5  10   5        0.00        7.48      6.47 o 
  -4  10   5        2.37       -2.95      7.04 o 
  -3  10   5        0.29       -7.37      7.37 o 
  -2  10   5        4.51       -3.85      7.18 o 
  -1  10   5        6.32       12.40      6.91 o 
  -2 -13   6        1.83       -6.01      7.15 o 
  -1 -13   6        9.37        3.85      7.32 o 
   0 -13   6       16.41       18.40      5.08 o 
   1 -13   6        0.96        2.38      7.15 o 
   2 -13   6        0.44        5.43      7.02 o 
  -5 -12   6        0.74        8.49      6.83 o 
  -4 -12   6       21.35       19.33      7.15 o 
  -3 -12   6       64.27       72.30      8.41 o 
  -2 -12   6       69.54       70.50      7.78 o 
  -1 -12   6        0.94       -0.79      6.31 o 
   0 -12   6        1.07       -4.37      5.01 o 
   1 -12   6       19.51       11.74      6.77 o 
   2 -12   6        2.63       -6.94      6.94 o 
   3 -12   6        1.63        2.84      6.53 o 
   4 -12   6        4.63       -4.45      7.07 o 
  -6 -11   6        4.40       12.83      6.74 o 
  -5 -11   6        2.24       -7.07      7.07 o 
  -4 -11   6        1.76        3.63      6.42 o 
  -3 -11   6        5.35        0.00      6.39 o 
  -2 -11   6       63.16       67.58      7.40 o 
  -1 -11   6        4.23        9.94      6.33 o 
   0 -11   6       24.89       30.79     14.31 o 
   1 -11   6        2.90        0.00      6.01 o 
   2 -11   6       12.23       28.40      6.39 o 
   3 -11   6        0.81       -6.55      6.55 o 
   4 -11   6       14.70       18.48      7.43 o 
   5 -11   6        0.73       13.32      7.07 o 
  -7 -10   6        0.00       -6.85      6.85 o 
  -6 -10   6        2.10       -4.23      6.85 o 
  -5 -10   6        0.12        7.15      5.98 o 
  -4 -10   6        4.55       15.32      5.60 o 
  -3 -10   6        4.14        4.20      5.87 o 
  -2 -10   6       10.90       18.21      5.62 o 
  -1 -10   6        4.19        8.44      5.54 o 
   0 -10   6       31.52       31.48      4.75 o 
   1 -10   6       91.96       82.07      7.62 o 
   2 -10   6        1.65        3.11      5.65 o 
   3 -10   6        1.78       -6.36      6.36 o 
   4 -10   6       30.60       26.70      6.80 o 
   5 -10   6       18.50       16.35      7.24 o 
   6 -10   6        3.95       -7.26      7.26 o 
  -8  -9   6        0.01        4.83      6.55 o 
  -7  -9   6        5.81        2.35      6.63 o 
  -6  -9   6       48.57       52.89      7.04 o 
  -5  -9   6       10.09        7.97      6.17 o 
  -4  -9   6       22.39       21.62      6.36 o 
  -3  -9   6        3.03        9.28      5.52 o 
  -2  -9   6        3.35        6.12      5.54 o 
  -1  -9   6        8.43        1.31      6.06 o 
   0  -9   6      647.12      606.57      9.23 o 
   1  -9   6       27.65       21.08      6.55 o 
   2  -9   6       54.81       55.75      6.85 o 
   3  -9   6        4.82       14.55      5.54 o 
   4  -9   6        5.81       -6.39      6.39 o 
   5  -9   6        1.64       -6.55      6.55 o 
   6  -9   6        3.55       10.05      6.50 o 
   7  -9   6        6.94       -6.55      7.48 o 
  -9  -8   6        5.04       10.98      6.91 o 
  -8  -8   6        0.01        4.18      6.28 o 
  -7  -8   6        3.97        6.17      6.28 o 
  -6  -8   6       40.01       56.19      5.82 o 
  -5  -8   6       62.03       49.53      6.63 o 
  -4  -8   6        0.75        2.59      5.41 o 
  -3  -8   6      141.99      142.20      7.37 o 
  -2  -8   6       21.22       23.37      5.49 o 
  -1  -8   6      387.38      406.90      9.69 o 
   0  -8   6       11.78        8.61      3.81 o 
   1  -8   6        0.10       -5.52      5.52 o 
   2  -8   6      239.55      235.14      9.12 o 
   3  -8   6        3.04       -5.49      5.87 o 
   4  -8   6       12.53       19.39      5.73 o 
   5  -8   6       51.52       51.00      6.94 o 
   6  -8   6       22.17       24.33      6.80 o 
   7  -8   6        5.21        9.04      6.66 o 
 -10  -7   6       52.80       49.88      7.59 o 
  -9  -7   6        0.36        5.11      6.55 o 
  -8  -7   6        6.47        0.25      6.03 o 
  -7  -7   6        6.24       11.11      5.57 o 
  -6  -7   6      108.83      120.54      7.40 o 
  -5  -7   6        0.46        2.35      5.30 o 
  -4  -7   6       20.89       26.65      5.46 o 
  -3  -7   6       34.99       34.43      5.43 o 
  -2  -7   6       32.80       28.59      5.52 o 
  -1  -7   6       93.06       92.89      6.53 o 
   0  -7   6      545.51      544.79     12.45 o 
   1  -7   6       34.78       44.01      5.46 o 
   2  -7   6       89.23       91.47      6.58 o 
   3  -7   6      155.34      136.82      7.86 o 
   4  -7   6      119.51      113.55      7.62 o 
   5  -7   6       36.94       26.81      6.50 o 
   6  -7   6        7.24        9.26      6.28 o 
   7  -7   6        0.05       -4.34      6.77 o 
   8  -7   6       11.75       12.37      7.97 o 
 -10  -6   6        1.88        5.90      6.50 o 
  -9  -6   6        0.24       11.30      6.25 o 
  -8  -6   6       37.76       46.63      6.55 o 
  -7  -6   6       17.01       19.06      6.14 o 
  -6  -6   6        0.00       -5.60      6.17 o 
  -5  -6   6      513.20      571.11     11.06 o 
  -4  -6   6       83.56       98.59      6.12 o 
  -3  -6   6      244.00      251.25      7.45 o 
  -2  -6   6      512.50      560.59      9.64 o 
  -1  -6   6     2324.69     2341.60     18.27 o 
   0  -6   6       98.56      135.85      6.47 o 
   1  -6   6      249.98      264.76      7.62 o 
   2  -6   6       63.20       68.70      5.87 o 
   3  -6   6       67.33       73.99      6.55 o 
   4  -6   6       91.06      103.04      6.88 o 
   5  -6   6       58.91       56.30      6.69 o 
   6  -6   6       57.82       49.64      7.67 o 
   7  -6   6       35.36       38.01      7.73 o 
   8  -6   6        1.35        1.75      6.88 o 
 -11  -5   6       24.79       10.73      8.00 o 
 -10  -5   6        6.05        3.19      6.77 o 
  -9  -5   6       10.22       16.76      6.14 o 
  -8  -5   6      120.48      134.36      8.38 o 
  -7  -5   6       39.54       42.27      6.01 o 
  -6  -5   6       14.08       15.95      5.62 o 
  -5  -5   6        0.00        0.44      4.53 o 
  -4  -5   6       39.23       37.79      4.67 o 
  -3  -5   6       26.32       20.01      4.45 o 
  -2  -5   6        1.75        2.65      4.07 o 
  -1  -5   6     2650.39     2775.12     18.87 o 
   0  -5   6      111.07      137.47      7.54 o 
   1  -5   6        5.60        7.51      3.85 o 
   2  -5   6        1.11       -3.74      4.61 o 
   3  -5   6       48.76       49.04      5.98 o 
   4  -5   6      262.92      271.37      9.61 o 
   5  -5   6      168.45      168.98      8.79 o 
   6  -5   6      117.20      128.03      8.57 o 
   7  -5   6       66.62       60.18      7.97 o 
   8  -5   6        0.63        8.93      6.50 o 
 -11  -4   6      154.11      185.47     10.76 o 
 -10  -4   6      154.11      162.67      9.58 o 
  -9  -4   6       21.05       20.18      6.39 o 
  -8  -4   6       76.55       75.60      7.02 o 
  -7  -4   6        7.42        4.89      5.57 o 
  -6  -4   6      194.35      196.72      7.86 o 
  -5  -4   6      108.66      128.38      6.20 o 
  -4  -4   6        2.62        0.63      3.93 o 
  -3  -4   6       10.54        7.56      3.74 o 
  -2  -4   6     1395.28     1459.72     13.32 o 
  -1  -4   6      231.20      229.46      6.09 o 
   0  -4   6      580.97      676.24     35.49 o 
   1  -4   6      440.62      494.36      8.60 o 
   2  -4   6      101.91      106.05      6.14 o 
   3  -4   6       11.39       23.59      5.16 o 
   4  -4   6       42.51       43.93      6.09 o 
   5  -4   6        4.18        1.97      5.79 o 
   6  -4   6        1.89       -3.80      6.14 o 
   7  -4   6        3.99        0.76      6.23 o 
   8  -4   6       40.60       29.68      8.22 o 
 -11  -3   6       16.10       14.36      7.70 o 
 -10  -3   6       49.05       57.09      7.37 o 
  -9  -3   6        0.16        4.10      5.54 o 
  -8  -3   6      111.18      125.40      7.56 o 
  -7  -3   6       27.65       29.73      5.68 o 
  -6  -3   6      147.89      140.07      6.99 o 
  -5  -3   6        8.58       10.62      3.90 o 
  -4  -3   6      262.78      271.51      7.24 o 
  -3  -3   6        1.38       -2.24      3.39 o 
  -2  -3   6     1093.22     1101.88     11.19 o 
  -1  -3   6      350.33      386.02      7.24 o 
   0  -3   6      445.82      482.27      7.64 o 
   1  -3   6      329.54      337.88      7.24 o 
   2  -3   6       42.37       41.26      4.91 o 
   3  -3   6       36.61       28.34      5.43 o 
   4  -3   6       22.02       27.93      5.65 o 
   5  -3   6       78.38       92.01      7.21 o 
   6  -3   6       60.61       76.48      6.77 o 
   7  -3   6        9.68       11.11      6.42 o 
   8  -3   6       16.56       28.29      7.51 o 
 -12  -2   6       48.87       45.24      8.41 o 
 -11  -2   6        9.01       11.30      6.53 o 
 -10  -2   6      358.27      368.10     11.96 o 
  -9  -2   6       46.36       29.05      6.53 o 
  -8  -2   6      167.06      163.25      8.14 o 
  -7  -2   6       27.44       19.77      5.21 o 
  -6  -2   6     1047.15     1225.13     14.01 o 
  -5  -2   6      149.68      144.24      5.49 o 
  -4  -2   6      848.86      936.94     11.00 o 
  -3  -2   6       12.71       20.91      3.41 o 
  -2  -2   6       92.37      100.15      4.59 o 
  -1  -2   6      103.06      123.27      4.83 o 
   0  -2   6      625.80      645.84     26.78 o 
   1  -2   6       58.53       50.24      4.56 o 
   2  -2   6      300.81      319.72      8.03 o 
   3  -2   6      214.83      214.30      7.86 o 
   4  -2   6      386.92      378.81     10.38 o 
   5  -2   6       44.50       53.87      6.42 o 
   6  -2   6       20.73       16.44      6.33 o 
   7  -2   6        0.27       -2.29      6.33 o 
   8  -2   6       24.37       22.83      7.56 o 
 -12  -1   6       29.51       38.58      8.14 o 
 -11  -1   6       16.33       19.60      6.28 o 
 -10  -1   6        0.00        3.52      5.82 o 
  -9  -1   6      321.40      314.81     10.57 o 
  -8  -1   6       86.04       79.75      6.83 o 
  -7  -1   6       47.17       55.70      6.01 o 
  -6  -1   6      147.45      151.62      6.69 o 
  -5  -1   6       10.22       12.89      3.93 o 
  -4  -1   6       20.30       14.85      3.77 o 
  -3  -1   6     2221.95     2273.69     15.81 o 
  -2  -1   6        0.12        2.13      3.19 o 
  -1  -1   6      603.45      585.39      8.52 o 
   0  -1   6        1.12        0.04      2.92 o 
   1  -1   6      445.66      500.31      8.63 o 
   2  -1   6      659.72      700.72     10.73 o 
   3  -1   6       72.04       59.88      6.03 o 
   4  -1   6      122.24      119.53      7.34 o 
   5  -1   6      108.82      113.61      7.84 o 
   6  -1   6        1.85       -2.76      6.06 o 
   7  -1   6        6.61        6.28      6.74 o 
   8  -1   6       19.68       21.54      7.02 o 
 -12   0   6        1.69       20.23      6.69 o 
 -11   0   6       13.41       15.84      6.69 o 
 -10   0   6      186.92      165.46      9.42 o 
  -9   0   6      296.43      290.89     10.05 o 
  -8   0   6       15.60       12.89      5.84 o 
  -7   0   6       21.66       22.85      5.21 o 
  -6   0   6     1602.39     1689.95     18.65 o 
  -5   0   6      150.37      178.62      5.92 o 
  -4   0   6      493.61      572.33      8.93 o 
  -3   0   6      347.85      306.45      7.45 o 
  -2   0   6       11.85       10.10      3.47 o 
  -1   0   6        0.11       -0.33      3.44 o 
   0   0   6      168.16      157.04      8.04 o 
   1   0   6      120.76      110.09      5.71 o 
   2   0   6      217.02      228.50      7.54 o 
   3   0   6        7.27        5.08      5.13 o 
   4   0   6      428.31      427.33     11.06 o 
   5   0   6      301.38      282.62     10.05 o 
   6   0   6        0.09        4.07      6.12 o 
   7   0   6       28.04       29.71      6.58 o 
   8   0   6       15.81        0.60      7.54 o 
 -12   1   6        8.17       -8.30      8.30 o 
 -11   1   6        0.07        6.12      6.66 o 
 -10   1   6        4.26       12.97      6.06 o 
  -9   1   6        0.55        3.14      5.87 o 
  -8   1   6      140.89      166.77      7.97 o 
  -7   1   6       41.71       52.78      6.03 o 
  -6   1   6       49.68       38.03      5.49 o 
  -5   1   6      404.56      395.00      8.22 o 
  -4   1   6       64.16       60.09      4.83 o 
  -3   1   6       69.47       56.85      4.40 o 
  -2   1   6      478.84      472.08      8.22 o 
  -1   1   6      486.87      488.62      8.46 o 
   0   1   6      762.00      757.62      7.50 o 
   1   1   6       37.89       44.97      5.11 o 
   2   1   6      151.81      165.68      6.80 o 
   3   1   6      341.78      334.77      9.69 o 
   4   1   6       45.89       36.12      6.28 o 
   5   1   6       49.87       64.49      6.83 o 
   6   1   6       15.46       16.49      6.36 o 
   7   1   6       93.15       87.23      8.63 o 
 -12   2   6       19.25       26.95      7.89 o 
 -11   2   6        7.65        8.11      6.91 o 
 -10   2   6        3.91       -2.40      6.31 o 
  -9   2   6      185.33      181.84      8.82 o 
  -8   2   6      326.28      321.63     10.54 o 
  -7   2   6        0.13        2.76      5.46 o 
  -6   2   6      107.11       88.46      6.33 o 
  -5   2   6      217.76      219.82      7.02 o 
  -4   2   6        0.32       -2.78      4.04 o 
  -3   2   6        0.30        7.45      3.66 o 
  -2   2   6      661.60      603.68      9.80 o 
  -1   2   6       59.94       47.23      4.81 o 
   0   2   6        6.93        7.72      3.16 o 
   1   2   6       87.74       79.89      6.12 o 
   2   2   6       84.04       90.51      6.69 o 
   3   2   6       12.76        7.13      6.12 o 
   4   2   6       87.76       67.99      6.80 o 
   5   2   6       65.65       65.88      7.45 o 
   6   2   6       23.30       10.29      6.83 o 
   7   2   6        1.88       -0.30      6.88 o 
 -11   3   6        1.31        6.69      6.17 o 
 -10   3   6        0.09       16.22      6.14 o 
  -9   3   6        4.56        4.70      6.33 o 
  -8   3   6       21.02       15.34      5.60 o 
  -7   3   6      249.70      228.07      8.87 o 
  -6   3   6       27.91       17.72      6.09 o 
  -5   3   6       19.18       30.25      5.11 o 
  -4   3   6      238.59      248.05      7.51 o 
  -3   3   6      109.55       95.23      6.20 o 
  -2   3   6        8.48       11.30      4.51 o 
  -1   3   6      134.59      135.78      6.69 o 
   0   3   6        2.15       -0.25      3.47 o 
   1   3   6        3.03        5.05      5.11 o 
   2   3   6       11.04        6.44      5.71 o 
   3   3   6      167.55      177.09      8.82 o 
   4   3   6       49.77       66.46      6.66 o 
   5   3   6       20.03       25.45      6.17 o 
   6   3   6       40.28       40.71      7.84 o 
 -11   4   6        3.09       -0.30      6.88 o 
 -10   4   6       18.45       29.71      6.85 o 
  -9   4   6        0.32        7.32      6.09 o 
  -8   4   6       55.25       52.56      6.83 o 
  -7   4   6       17.22       11.00      5.92 o 
  -6   4   6      696.42      672.40     12.61 o 
  -5   4   6        0.03       -0.68      5.21 o 
  -4   4   6        9.84        1.47      5.41 o 
  -3   4   6      375.60      344.46      9.06 o 
  -2   4   6       66.64       61.81      6.17 o 
  -1   4   6       22.88       32.49      5.68 o 
   0   4   6       42.66       35.17      4.25 o 
   1   4   6      244.78      249.14      8.87 o 
   2   4   6        2.89        1.42      5.60 o 
   3   4   6       60.31       50.95      6.63 o 
   4   4   6        1.42       -6.14      6.14 o 
   5   4   6        7.89       17.36      6.33 o 
   6   4   6        4.16       -4.81      7.15 o 
 -11   5   6        6.33        2.73      7.34 o 
 -10   5   6        0.08        0.82      6.74 o 
  -9   5   6       47.37       51.63      7.43 o 
  -8   5   6       34.81       29.68      6.55 o 
  -7   5   6       47.61       34.68      6.61 o 
  -6   5   6        0.40       -2.18      5.73 o 
  -5   5   6        9.49       15.29      5.82 o 
  -4   5   6       47.43       52.37      6.44 o 
  -3   5   6      209.71      185.88      8.57 o 
  -2   5   6      139.27      115.85      7.24 o 
  -1   5   6       60.91       63.40      6.85 o 
   0   5   6       86.93       74.81      8.49 o 
   1   5   6       69.62       74.10      6.83 o 
   2   5   6        0.44       -5.95      5.95 o 
   3   5   6        1.52        3.41      6.17 o 
   4   5   6        2.19        5.32      6.47 o 
   5   5   6       11.66        2.65      7.34 o 
 -10   6   6        9.43       13.98      6.99 o 
  -9   6   6        0.30        3.22      6.09 o 
  -8   6   6       42.71       38.50      7.34 o 
  -7   6   6      186.95      197.84      9.23 o 
  -6   6   6       44.05       32.63      6.61 o 
  -5   6   6      125.48      108.80      7.78 o 
  -4   6   6       40.67       41.61      6.06 o 
  -3   6   6        0.46       -5.73      5.73 o 
  -2   6   6      281.73      268.99      9.64 o 
  -1   6   6      116.77      102.25      7.26 o 
   0   6   6        3.19        2.82      6.57 o 
   1   6   6       22.15       19.25      6.31 o 
   2   6   6        7.72        2.24      6.09 o 
   3   6   6       10.02        9.12      6.77 o 
   4   6   6       18.96       20.70      7.48 o 
  -9   7   6        0.69       13.57      6.66 o 
  -8   7   6        9.54        4.31      6.69 o 
  -7   7   6       12.38       12.18      6.63 o 
  -6   7   6       35.12       35.28      7.75 o 
  -5   7   6       29.89       36.81      6.39 o 
  -4   7   6        1.28       -0.22      6.17 o 
  -3   7   6        2.67        5.00      5.87 o 
  -2   7   6       40.66       55.86      6.77 o 
  -1   7   6        0.18        8.00      5.79 o 
   0   7   6        0.32        2.28      6.85 o 
   1   7   6       24.65       24.25      6.77 o 
   2   7   6       23.08       18.95      6.85 o 
   3   7   6        4.16        7.97      7.32 o 
  -8   8   6        6.74        7.34      7.24 o 
  -7   8   6        4.35        8.35      6.36 o 
  -6   8   6        6.75        5.60      6.88 o 
  -5   8   6        1.10        1.80      6.23 o 
  -4   8   6       73.37       98.70      8.27 o 
  -3   8   6        0.43       -3.30      6.33 o 
  -2   8   6       14.08       17.69      6.83 o 
  -1   8   6        1.96       10.27      5.92 o 
   0   8   6        0.66       -0.51      4.54 o 
   1   8   6       27.22       40.44      7.34 o 
   2   8   6        0.56        3.96      6.42 o 
  -6   9   6       25.30       30.63      7.78 o 
  -5   9   6       17.41       29.87      6.83 o 
  -4   9   6        3.14        5.95      6.50 o 
  -3   9   6        0.20       -2.84      6.80 o 
  -2   9   6        4.18        0.57      6.66 o 
  -1   9   6        0.00        5.87      6.63 o 
   0   9   6        1.50       -1.28      7.75 o 
  -2 -13   7       39.33       48.00      7.54 o 
  -1 -13   7        0.11        7.15      7.26 o 
   0 -13   7        7.19       -4.07      5.14 o 
   1 -13   7        1.19        2.10      6.91 o 
  -5 -12   7        2.26        4.23      6.96 o 
  -4 -12   7       13.45        9.53      7.13 o 
  -3 -12   7       12.64       13.11      6.63 o 
  -2 -12   7       10.23       17.15      6.63 o 
  -1 -12   7        1.97       -6.44      6.66 o 
   0 -12   7        0.24        0.01      4.51 o 
   1 -12   7        1.17        0.55      6.58 o 
   2 -12   7        4.55       13.49      6.88 o 
   3 -12   7        7.95       12.29      6.94 o 
  -6 -11   7       16.68       26.16      6.85 o 
  -5 -11   7       12.71        4.37      7.15 o 
  -4 -11   7       12.17       16.68      6.50 o 
  -3 -11   7        2.89        6.28      6.17 o 
  -2 -11   7       20.98       22.01      6.58 o 
  -1 -11   7       70.30       81.77      8.14 o 
   0 -11   7       67.10       68.11     19.79 o 
   1 -11   7        6.69        3.47      6.77 o 
   2 -11   7        4.32       -2.57      6.63 o 
   3 -11   7        0.80       -3.22      6.69 o 
   4 -11   7        0.40        2.54      6.77 o 
   5 -11   7        2.54        2.73      6.99 o 
  -7 -10   7       98.83       93.49      9.20 o 
  -6 -10   7       58.92       63.15      7.97 o 
  -5 -10   7        1.62        3.71      6.25 o 
  -4 -10   7        4.47       15.26      5.95 o 
  -3 -10   7        3.20        5.19      5.92 o 
  -2 -10   7       76.54       60.37      7.07 o 
  -1 -10   7      533.47      512.76     12.94 o 
   0 -10   7       18.07       16.23      4.51 o 
   1 -10   7        0.54        0.68      5.90 o 
   2 -10   7        5.59        5.84      5.87 o 
   3 -10   7        1.28        5.41      6.12 o 
   4 -10   7        0.13        0.00      6.33 o 
   5 -10   7       17.61        3.66      6.91 o 
   6 -10   7       13.29       11.28      7.43 o 
  -8  -9   7       30.43       21.52      7.59 o 
  -7  -9   7       26.11       21.84      7.02 o 
  -6  -9   7        5.12       14.42      5.90 o 
  -5  -9   7        9.06       10.98      5.79 o 
  -4  -9   7       11.03       13.54      5.43 o 
  -3  -9   7       22.01       24.49      5.95 o 
  -2  -9   7      194.55      182.91      8.44 o 
  -1  -9   7        8.68        9.77      5.79 o 
   0  -9   7        1.62        3.06      4.11 o 
   1  -9   7       66.29       69.30      6.91 o 
   2  -9   7        1.11       -0.63      5.46 o 
   3  -9   7        2.11       -2.95      5.90 o 
   4  -9   7       29.77       31.92      6.72 o 
   5  -9   7        5.95        9.50      6.69 o 
   6  -9   7        0.21       -3.74      6.94 o 
  -9  -8   7        0.98       -0.87      6.47 o 
  -8  -8   7       98.99      100.04      8.55 o 
  -7  -8   7       39.00       38.17      7.37 o 
  -6  -8   7        5.26        1.31      5.68 o 
  -5  -8   7        4.02       10.16      5.43 o 
  -4  -8   7       77.84       73.28      6.77 o 
  -3  -8   7       62.03       69.38      6.55 o 
  -2  -8   7      190.33      182.14      8.44 o 
  -1  -8   7      279.93      272.90      8.79 o 
   0  -8   7        1.63       -1.37      4.15 o 
   1  -8   7       33.54       28.42      5.92 o 
   2  -8   7      162.32      163.55      8.30 o 
   3  -8   7       83.26       92.18      7.37 o 
   4  -8   7       74.65       72.05      7.64 o 
   5  -8   7        0.89        3.25      6.55 o 
   6  -8   7        9.64       10.38      6.72 o 
   7  -8   7        0.05        4.81      7.29 o 
 -10  -7   7        6.73       17.23      6.94 o 
  -9  -7   7       21.52       23.04      6.83 o 
  -8  -7   7       86.53      101.95      8.19 o 
  -7  -7   7       16.01       13.84      6.01 o 
  -6  -7   7       41.93       21.87      6.94 o 
  -5  -7   7       37.66       50.46      5.98 o 
  -4  -7   7       65.50       75.47      6.14 o 
  -3  -7   7       70.77       72.63      6.50 o 
  -2  -7   7       39.23       42.84      5.79 o 
  -1  -7   7      455.12      435.74     10.40 o 
   0  -7   7      139.19      144.14      9.77 o 
   1  -7   7       36.32       51.85      5.79 o 
   2  -7   7       19.55       14.91      6.06 o 
   3  -7   7       21.27       20.48      6.17 o 
   4  -7   7       15.95       15.51      6.25 o 
   5  -7   7       13.53       17.06      6.47 o 
   6  -7   7        0.13       -6.55      6.55 o 
   7  -7   7       29.00       28.75      7.70 o 
 -10  -6   7       29.15       27.99      7.24 o 
  -9  -6   7        0.37        4.01      6.12 o 
  -8  -6   7       51.99       44.50      6.96 o 
  -7  -6   7       10.59        6.53      5.79 o 
  -6  -6   7       23.66       37.51      5.76 o 
  -5  -6   7      123.86      120.49      6.99 o 
  -4  -6   7        4.12       -1.26      5.05 o 
  -3  -6   7       42.69       51.60      5.38 o 
  -2  -6   7      289.91      251.38      8.14 o 
  -1  -6   7       10.70        1.75      6.99 o 
   0  -6   7       64.40       74.01      6.29 o 
   1  -6   7        1.22        3.96      4.86 o 
   2  -6   7       32.41       35.93      5.73 o 
   3  -6   7       87.97       83.41      7.24 o 
   4  -6   7       31.51       28.34      6.31 o 
   5  -6   7        1.57        4.34      6.03 o 
   6  -6   7       40.67       53.76      7.21 o 
   7  -6   7        0.12        3.11      7.02 o 
 -11  -5   7       22.14       12.20      7.86 o 
 -10  -5   7        6.48       -3.71      6.77 o 
  -9  -5   7       58.48       45.13      7.67 o 
  -8  -5   7      128.59      142.52      8.05 o 
  -7  -5   7       39.18       42.48      5.95 o 
  -6  -5   7        0.01       -1.56      5.21 o 
  -5  -5   7        7.78        9.06      5.02 o 
  -4  -5   7      384.95      425.31      8.93 o 
  -3  -5   7       33.59       28.61      4.81 o 
  -2  -5   7      104.09       98.67      5.60 o 
  -1  -5   7       27.27       37.02      4.86 o 
   0  -5   7       42.07       43.52      3.70 o 
   1  -5   7        0.01       -1.50      4.70 o 
   2  -5   7        0.90        5.98      4.72 o 
   3  -5   7        0.73        8.74      5.46 o 
   4  -5   7       26.10       36.72      6.31 o 
   5  -5   7       43.58       25.50      7.45 o 
   6  -5   7        1.22       -6.50      6.50 o 
   7  -5   7       22.67       20.53      6.72 o 
 -11  -4   7        9.66        4.86      7.15 o 
 -10  -4   7      108.94       95.75      8.33 o 
  -9  -4   7       36.68       36.50      6.77 o 
  -8  -4   7      183.60      177.64      8.71 o 
  -7  -4   7        2.40        5.21      5.68 o 
  -6  -4   7      215.13      226.32      8.25 o 
  -5  -4   7        0.07       -0.14      4.59 o 
  -4  -4   7        0.78        1.75      3.96 o 
  -3  -4   7      146.16      146.89      6.06 o 
  -2  -4   7      257.00      282.18      7.10 o 
  -1  -4   7        1.55       -0.25      4.01 o 
   0  -4   7      304.92      325.94     31.36 o 
   1  -4   7        2.06       -3.85      4.59 o 
   2  -4   7       40.03       44.75      5.60 o 
   3  -4   7       96.87       99.49      6.83 o 
   4  -4   7      226.60      218.76      9.23 o 
   5  -4   7        0.65        2.62      5.62 o 
   6  -4   7        0.17       -4.91      6.53 o 
   7  -4   7       14.74       12.12      7.13 o 
 -11  -3   7       10.60        1.67      7.34 o 
 -10  -3   7       61.22       67.49      7.92 o 
  -9  -3   7      172.39      169.28      9.04 o 
  -8  -3   7        6.55       11.47      5.60 o 
  -7  -3   7       52.21       44.26      6.50 o 
  -6  -3   7       60.47       73.34      5.65 o 
  -5  -3   7        9.46        5.87      4.78 o 
  -4  -3   7       96.57      114.46      5.35 o 
  -3  -3   7      810.18      843.29     10.89 o 
  -2  -3   7      280.79      260.12      6.94 o 
  -1  -3   7      587.01      589.10      9.26 o 
   0  -3   7      163.39      163.90      4.33 o 
   1  -3   7      362.63      387.46      8.66 o 
   2  -3   7       22.41       22.69      5.32 o 
   3  -3   7      370.08      373.89     10.27 o 
   4  -3   7       54.02       62.42      6.42 o 
   5  -3   7       25.16       16.16      6.50 o 
   6  -3   7        2.13        1.72      6.55 o 
   7  -3   7       61.51       61.08      7.84 o 
 -12  -2   7        2.33        1.23      7.10 o 
 -11  -2   7       55.89       53.68      8.08 o 
 -10  -2   7       39.27       46.96      7.15 o 
  -9  -2   7       26.95       24.35      6.12 o 
  -8  -2   7      226.79      247.56      9.72 o 
  -7  -2   7       19.89       13.84      5.52 o 
  -6  -2   7      406.84      430.38      9.39 o 
  -5  -2   7       61.91       77.65      5.60 o 
  -4  -2   7      127.17      129.01      5.46 o 
  -3  -2   7       30.37       20.89      4.15 o 
  -2  -2   7       63.00       59.49      4.37 o 
  -1  -2   7       14.55       13.84      4.01 o 
   0  -2   7      287.13      284.30      5.24 o 
   1  -2   7      170.13      156.99      6.94 o 
   2  -2   7      267.50      256.32      8.66 o 
   3  -2   7      302.39      285.27      9.37 o 
   4  -2   7        0.13        1.17      5.54 o 
   5  -2   7      170.37      161.42      8.90 o 
   6  -2   7       17.97       20.18      6.44 o 
   7  -2   7        2.19       10.38      6.44 o 
 -12  -1   7        2.25        7.84      6.85 o 
 -11  -1   7        0.00       18.24      6.12 o 
 -10  -1   7       77.90       77.73      7.89 o 
  -9  -1   7      195.55      211.36      9.01 o 
  -8  -1   7      171.86      146.07      8.05 o 
  -7  -1   7       19.48       16.46      5.76 o 
  -6  -1   7        4.30        1.80      4.91 o 
  -5  -1   7       98.32      102.80      5.76 o 
  -4  -1   7        5.84        5.98      3.96 o 
  -3  -1   7       27.41       38.22      4.07 o 
  -2  -1   7      531.99      490.48      8.63 o 
  -1  -1   7      998.55     1003.05     11.77 o 
   0  -1   7        8.71        9.01      2.87 o 
   1  -1   7       25.57       28.34      5.13 o 
   2  -1   7      314.70      299.00      8.96 o 
   3  -1   7       60.94       53.82      6.47 o 
   4  -1   7       39.22       25.20      6.55 o 
   5  -1   7        6.82       29.73      5.79 o 
   6  -1   7       86.40       68.70      8.19 o 
   7  -1   7       51.18       51.93      7.89 o 
 -12   0   7       38.98       46.55      7.78 o 
 -11   0   7       14.17       21.71      7.10 o 
 -10   0   7        0.02        4.31      6.31 o 
  -9   0   7      104.88       97.28      7.84 o 
  -8   0   7      266.53      244.83      9.56 o 
  -7   0   7      138.58      122.70     11.03 o 
  -6   0   7      203.88      239.10      7.97 o 
  -5   0   7       57.42       71.15      5.16 o 
  -4   0   7        0.47        1.45      3.96 o 
  -3   0   7       65.26       63.45      4.97 o 
  -2   0   7      603.55      596.28      9.53 o 
  -1   0   7       41.66       41.97      4.70 o 
   0   0   7      116.24      128.55      4.74 o 
   1   0   7      436.39      433.63      9.75 o 
   2   0   7        1.57        8.90      5.08 o 
   3   0   7        0.59       -4.31      5.68 o 
   4   0   7       39.89       42.43      6.55 o 
   5   0   7       21.94       34.18      6.42 o 
   6   0   7       98.81       94.17      9.28 o 
   7   0   7       30.15       48.93      7.59 o 
 -12   1   7       13.77       14.23      7.07 o 
 -11   1   7        3.73       -7.04      7.04 o 
 -10   1   7       32.05       32.71      7.18 o 
  -9   1   7       13.17       11.93      5.90 o 
  -8   1   7        0.06        1.56      5.76 o 
  -7   1   7      244.63      234.21      9.01 o 
  -6   1   7       12.06        1.61      4.94 o 
  -5   1   7      178.53      183.94      6.83 o 
  -4   1   7       29.10       33.45      4.89 o 
  -3   1   7       22.15       22.99      4.61 o 
  -2   1   7      303.90      293.51      7.67 o 
  -1   1   7       59.64       59.58      5.65 o 
   0   1   7       28.64       22.50      5.77 o 
   1   1   7       86.50       85.60      6.17 o 
   2   1   7      210.33      232.52      8.76 o 
   3   1   7      209.79      202.95      8.96 o 
   4   1   7        2.24        8.85      5.52 o 
   5   1   7       14.46       14.61      6.14 o 
   6   1   7        1.84       -4.15      6.66 o 
 -11   2   7        0.21       -7.13      7.13 o 
 -10   2   7        0.35       -6.63      6.63 o 
  -9   2   7        7.27        9.17      5.82 o 
  -8   2   7        0.07       -3.66      5.79 o 
  -7   2   7      664.82      659.76     12.50 o 
  -6   2   7        3.70        1.69      5.11 o 
  -5   2   7        9.45       12.04      4.97 o 
  -4   2   7       51.81       51.74      5.57 o 
  -3   2   7      149.47      141.43      6.83 o 
  -2   2   7       38.76       39.51      5.27 o 
  -1   2   7      368.35      365.13      9.06 o 
   0   2   7       29.92       33.51      4.02 o 
   1   2   7        4.40        3.52      5.49 o 
   2   2   7      171.60      176.57      8.22 o 
   3   2   7      273.29      264.00      9.94 o 
   4   2   7        0.50       -3.30      6.01 o 
   5   2   7       22.89       25.42      6.80 o 
   6   2   7        0.00        5.24      6.69 o 
 -11   3   7        0.81        6.85      6.74 o 
 -10   3   7       14.18       16.25      6.72 o 
  -9   3   7       89.67       90.81      7.48 o 
  -8   3   7      137.81      109.21      7.78 o 
  -7   3   7       72.91       53.30      6.69 o 
  -6   3   7       27.43       18.40      5.92 o 
  -5   3   7      130.38      117.73      7.34 o 
  -4   3   7      101.11      100.42      6.96 o 
  -3   3   7       41.40       31.78      5.73 o 
  -2   3   7      851.65      803.29     12.70 o 
  -1   3   7       52.06       56.14      6.23 o 
   0   3   7      183.49      174.08      5.68 o 
   1   3   7       56.86       62.83      6.50 o 
   2   3   7       32.70       23.64      5.84 o 
   3   3   7       88.06       82.78      7.34 o 
   4   3   7        1.03       -6.31      6.31 o 
   5   3   7       25.43       34.07      7.10 o 
 -11   4   7        0.00       -4.45      7.26 o 
 -10   4   7        2.31       -7.04      7.04 o 
  -9   4   7       20.79       25.94      6.96 o 
  -8   4   7       10.00        0.90      6.39 o 
  -7   4   7      167.92      150.03      8.27 o 
  -6   4   7      210.00      211.41      8.74 o 
  -5   4   7       43.33       43.79      6.58 o 
  -4   4   7        0.23        4.37      5.73 o 
  -3   4   7        0.94       -1.45      5.79 o 
  -2   4   7       53.35       49.88      6.53 o 
  -1   4   7       12.33       16.79      5.57 o 
   0   4   7       18.12       16.45      6.65 o 
   1   4   7       30.27       28.81      6.09 o 
   2   4   7       37.44       59.22      6.36 o 
   3   4   7        8.71       11.93      6.14 o 
   4   4   7       27.01       10.89      7.51 o 
   5   4   7        4.13       -4.20      7.37 o 
 -10   5   7        0.24       -7.24      7.24 o 
  -9   5   7        0.47       -0.27      6.31 o 
  -8   5   7        4.29        1.69      6.44 o 
  -7   5   7       47.93       33.47      6.91 o 
  -6   5   7        1.89       -1.94      5.73 o 
  -5   5   7       24.70       24.41      6.01 o 
  -4   5   7      333.18      308.09      9.88 o 
  -3   5   7        0.49       -2.40      5.65 o 
  -2   5   7       22.43       17.09      6.01 o 
  -1   5   7      113.00      119.53      7.84 o 
   0   5   7        0.04       -2.09      3.85 o 
   1   5   7       25.48       27.08      6.42 o 
   2   5   7       76.92       83.44      7.84 o 
   3   5   7       29.38       40.38      6.91 o 
   4   5   7        0.91       -0.87      7.02 o 
 -10   6   7        0.26       10.32      7.07 o 
  -9   6   7        0.11        3.39      6.42 o 
  -8   6   7       18.63       22.06      6.85 o 
  -7   6   7        0.94        3.47      6.17 o 
  -6   6   7        8.52        6.39      6.14 o 
  -5   6   7       15.26       15.97      6.09 o 
  -4   6   7        4.46        1.56      5.71 o 
  -3   6   7      219.77      230.09      9.39 o 
  -2   6   7       10.70       13.13      6.33 o 
  -1   6   7       24.55       23.10      6.39 o 
   0   6   7       27.24       29.71      4.64 o 
   1   6   7       25.38       24.74      7.10 o 
   2   6   7        2.94        4.94      6.36 o 
   3   6   7       57.39       60.97      8.38 o 
  -9   7   7        1.84        0.00      6.99 o 
  -8   7   7        6.27       10.54      6.66 o 
  -7   7   7        6.62        1.34      7.02 o 
  -6   7   7        4.76       -4.15      6.33 o 
  -5   7   7       17.49       15.89      6.94 o 
  -4   7   7        3.70       16.16      6.50 o 
  -3   7   7        6.45        1.75      7.07 o 
  -2   7   7       70.89       65.31      7.95 o 
  -1   7   7       11.82       29.30      6.31 o 
   0   7   7       15.56        7.99      4.84 o 
   1   7   7        0.25        0.57      6.28 o 
   2   7   7       47.26       65.28      8.71 o 
  -7   8   7        7.42       20.40      7.26 o 
  -6   8   7        0.81       -6.69      6.69 o 
  -5   8   7       19.63       30.39      6.33 o 
  -4   8   7       12.68        0.00      6.80 o 
  -3   8   7       28.81       17.39      7.34 o 
  -2   8   7        0.02       10.10      6.03 o 
  -1   8   7        0.79       -6.83      6.83 o 
   0   8   7        0.96       -0.14      4.79 o 
  -1 -13   8        0.44        7.62      6.58 o 
  -5 -12   8        0.25       -2.43      6.69 o 
  -4 -12   8        0.16       -6.72      6.72 o 
  -3 -12   8        3.83        1.15      6.63 o 
  -2 -12   8        9.01       12.78      6.44 o 
  -1 -12   8        0.00       -2.76      6.91 o 
   0 -12   8        1.23        8.06      4.98 o 
   1 -12   8        4.74       -0.85      6.99 o 
   2 -12   8        0.05        6.72      6.23 o 
   3 -12   8        0.98        6.99      6.44 o 
  -6 -11   8        0.81       -6.91      6.91 o 
  -5 -11   8        0.78        5.54      6.53 o 
  -4 -11   8        1.57       -3.44      6.63 o 
  -3 -11   8        7.87       15.13      6.12 o 
  -2 -11   8       50.63       35.17      7.34 o 
  -1 -11   8        3.34        2.24      6.42 o 
   0 -11   8        0.87        5.56      4.61 o 
   1 -11   8        3.55        5.16      6.31 o 
   2 -11   8        0.78        2.68      6.47 o 
   3 -11   8        9.86        9.83      6.96 o 
   4 -11   8        6.84       -0.30      7.67 o 
  -7 -10   8        6.72       -2.29      6.96 o 
  -6 -10   8       38.35       34.43      6.94 o 
  -5 -10   8       56.32       58.89      7.40 o 
  -4 -10   8        0.07        1.20      5.95 o 
  -3 -10   8        4.94        5.32      6.17 o 
  -2 -10   8       41.35       37.76      7.21 o 
  -1 -10   8        7.11        0.46      6.28 o 
   0 -10   8        4.92        3.15      4.93 o 
   1 -10   8       11.54        8.98      6.23 o 
   2 -10   8        9.73        9.61      5.98 o 
   3 -10   8        2.13        5.46      6.55 o 
   4 -10   8       64.51       59.63      8.30 o 
   5 -10   8        7.79       11.93      6.80 o 
  -8  -9   8       83.45       82.43      9.17 o 
  -7  -9   8       67.15       60.64      8.30 o 
  -6  -9   8      108.83      116.72      8.74 o 
  -5  -9   8        0.37        2.76      5.68 o 
  -4  -9   8        0.91        0.44      5.57 o 
  -3  -9   8       47.33       52.80      6.72 o 
  -2  -9   8        0.74       -4.94      5.65 o 
  -1  -9   8       55.78       44.94      6.55 o 
   0  -9   8      258.30      228.54      6.72 o 
   1  -9   8       47.96       45.11      6.69 o 
   2  -9   8        5.43       11.17      5.79 o 
   3  -9   8        2.42        8.00      6.23 o 
   4  -9   8        2.58        2.35      6.20 o 
   5  -9   8        0.32       -0.27      6.53 o 
  -9  -8   8       32.00       43.82      7.73 o 
  -8  -8   8       13.81       10.54      6.94 o 
  -7  -8   8       20.36       14.03      7.04 o 
  -6  -8   8        0.62       -3.36      5.73 o 
  -5  -8   8      143.05      141.87      8.08 o 
  -4  -8   8      178.30      174.17      8.74 o 
  -3  -8   8      259.66      257.33      9.37 o 
  -2  -8   8      462.15      442.12     10.59 o 
  -1  -8   8       95.65       91.44      7.54 o 
   0  -8   8      690.08      619.39      9.70 o 
   1  -8   8       78.04       69.10      7.13 o 
   2  -8   8       54.39       52.34      7.02 o 
   3  -8   8        0.41       -0.68      6.01 o 
   4  -8   8        4.79        3.93      6.39 o 
   5  -8   8        3.82        4.29      6.74 o 
   6  -8   8        0.86       -6.14      7.26 o 
 -10  -7   8        9.13       18.46      7.07 o 
  -9  -7   8       17.88       20.81      6.80 o 
  -8  -7   8        0.48        8.11      6.03 o 
  -7  -7   8       92.51       90.02      8.00 o 
  -6  -7   8      190.36      193.09      8.85 o 
  -5  -7   8        0.13        0.19      5.49 o 
  -4  -7   8        9.52       15.84      5.71 o 
  -3  -7   8      100.52       93.79      6.77 o 
  -2  -7   8        1.29       -4.12      5.60 o 
  -1  -7   8      175.57      172.07      7.81 o 
   0  -7   8      129.75      114.75      5.24 o 
   1  -7   8        1.77       -3.36      6.03 o 
   2  -7   8       94.99      104.41      7.64 o 
   3  -7   8      133.52      125.68      8.00 o 
   4  -7   8        0.07       -5.38      6.17 o 
   5  -7   8        2.61       -6.42      6.42 o 
   6  -7   8        4.23       10.76      6.55 o 
 -10  -6   8       22.60       28.75      6.96 o 
  -9  -6   8       13.71       12.97      6.33 o 
  -8  -6   8       26.35       31.56      6.44 o 
  -7  -6   8       35.01       35.00      6.14 o 
  -6  -6   8       48.10       52.26      6.12 o 
  -5  -6   8       92.62       91.96      6.94 o 
  -4  -6   8       99.49       88.82      6.91 o 
  -3  -6   8        0.23        1.94      4.91 o 
  -2  -6   8      413.50      392.10      9.37 o 
  -1  -6   8        6.65        7.37      5.08 o 
   0  -6   8        1.28       -4.12      4.31 o 
   1  -6   8       52.13       53.73      6.06 o 
   2  -6   8      512.92      525.21     12.18 o 
   3  -6   8       98.26       97.80      7.51 o 
   4  -6   8       11.58        6.09      6.42 o 
   5  -6   8        0.20       -6.72      6.72 o 
   6  -6   8       23.78       24.25      7.21 o 
 -11  -5   8        0.02       -6.99      6.99 o 
 -10  -5   8       32.22       41.12      7.29 o 
  -9  -5   8       66.41       58.54      7.70 o 
  -8  -5   8        0.37        6.99      5.46 o 
  -7  -5   8      161.09      175.64      8.44 o 
  -6  -5   8        0.30       -5.68      5.68 o 
  -5  -5   8       21.43       22.17      5.62 o 
  -4  -5   8      222.01      226.92      7.73 o 
  -3  -5   8        3.74        9.64      4.83 o 
  -2  -5   8       50.96       43.47      5.27 o 
  -1  -5   8       22.74       21.46      5.13 o 
   0  -5   8        2.31        2.37      5.12 o 
   1  -5   8       64.15       59.55      6.28 o 
   2  -5   8       36.76       44.70      6.12 o 
   3  -5   8      186.55      197.70      9.26 o 
   4  -5   8      209.58      202.73      9.37 o 
   5  -5   8        9.92       17.56      6.36 o 
   6  -5   8        6.16        3.80      6.72 o 
   7  -5   8       17.89       22.31      7.18 o 
 -11  -4   8       15.76       21.92      7.37 o 
 -10  -4   8        1.60       -2.32      6.58 o 
  -9  -4   8       36.55       39.70      6.91 o 
  -8  -4   8      331.50      311.15     10.62 o 
  -7  -4   8        3.12       14.14      5.52 o 
  -6  -4   8       17.40        8.76      6.12 o 
  -5  -4   8       50.36       45.30      6.06 o 
  -4  -4   8        1.64       -2.68      4.64 o 
  -3  -4   8       27.18       22.50      4.83 o 
  -2  -4   8        0.19        3.11      4.26 o 
  -1  -4   8      128.61      120.87      6.39 o 
   0  -4   8       32.74       35.81      4.20 o 
   1  -4   8       41.92       37.16      5.62 o 
   2  -4   8      640.92      703.20     12.78 o 
   3  -4   8       45.19       46.01      6.61 o 
   4  -4   8      113.10      103.15      7.86 o 
   5  -4   8      232.44      232.63     10.76 o 
   6  -4   8        0.27       -6.47      6.77 o 
   7  -4   8        0.19       -4.51      7.37 o 
 -11  -3   8       17.46       19.39      6.80 o 
 -10  -3   8       77.92       87.23      8.03 o 
  -9  -3   8      108.92      117.79      8.35 o 
  -8  -3   8        2.07       -0.19      5.57 o 
  -7  -3   8        0.00        2.18      5.62 o 
  -6  -3   8       31.65       24.25      5.68 o 
  -5  -3   8      194.30      229.38      7.56 o 
  -4  -3   8      236.68      230.25      7.32 o 
  -3  -3   8        2.83        4.18      4.40 o 
  -2  -3   8       28.51       35.60      4.72 o 
  -1  -3   8      256.19      258.84      7.62 o 
   0  -3   8       58.50       56.75      4.07 o 
   1  -3   8       12.72        6.80      5.38 o 
   2  -3   8      130.38      127.02      7.70 o 
   3  -3   8       39.93       41.47      6.53 o 
   4  -3   8       11.37        5.21      5.98 o 
   5  -3   8       27.39       31.32      7.18 o 
   6  -3   8       89.10       96.49      8.74 o 
   7  -3   8       51.54       70.20      8.71 o 
 -11  -2   8       16.10       22.09      6.69 o 
 -10  -2   8       99.13       85.49      7.62 o 
  -9  -2   8       60.59       43.17      6.94 o 
  -8  -2   8      414.04      391.94     11.30 o 
  -7  -2   8       46.95       44.37      6.50 o 
  -6  -2   8      191.13      210.35      8.05 o 
  -5  -2   8        0.02       -4.89      4.89 o 
  -4  -2   8        7.58       12.29      4.56 o 
  -3  -2   8       98.33      115.03      5.76 o 
  -2  -2   8       14.46       17.17      4.23 o 
  -1  -2   8       86.35       83.55      5.62 o 
   0  -2   8      133.65      139.11      4.81 o 
   1  -2   8      584.87      574.19     11.69 o 
   2  -2   8      101.52       93.57      7.15 o 
   3  -2   8       57.73       57.94      6.72 o 
   4  -2   8        1.46        9.06      5.82 o 
   5  -2   8        5.91       -3.96      6.23 o 
   6  -2   8       25.14       33.31      7.40 o 
 -11  -1   8        1.01       -2.18      6.74 o 
 -10  -1   8       17.48       15.97      6.66 o 
  -9  -1   8      177.86      201.31      9.04 o 
  -8  -1   8        4.13        9.94      5.46 o 
  -7  -1   8       86.35       97.66      7.26 o 
  -6  -1   8       10.54       13.82      5.11 o 
  -5  -1   8      192.12      199.07      7.75 o 
  -4  -1   8        3.52       -0.74      4.59 o 
  -3  -1   8        0.72       -2.54      4.15 o 
  -2  -1   8       15.83       15.78      4.37 o 
  -1  -1   8      168.52      159.97      7.15 o 
   0  -1   8       16.68       13.88      3.72 o 
   1  -1   8      241.52      232.24      8.55 o 
   2  -1   8        1.32       -4.26      5.52 o 
   3  -1   8       28.28       21.24      5.98 o 
   4  -1   8        3.34       12.72      5.87 o 
   5  -1   8        1.02        4.56      6.14 o 
   6  -1   8        1.54        5.38      6.74 o 
 -11   0   8        1.28       -6.06      7.18 o 
 -10   0   8        0.50        0.74      6.28 o 
  -9   0   8      224.65      182.33      9.31 o 
  -8   0   8      119.03      127.02      9.31 o 
  -7   0   8      200.93      208.16      8.60 o 
  -6   0   8        4.59       12.31      5.57 o 
  -5   0   8      110.79      119.43      6.63 o 
  -4   0   8       41.39       37.08      5.87 o 
  -3   0   8        3.28        6.20      4.64 o 
  -2   0   8      379.78      357.02      8.82 o 
  -1   0   8       60.60       61.57      5.54 o 
   0   0   8      106.08      103.80      5.04 o 
   1   0   8       51.07       51.96      6.63 o 
   2   0   8       39.64       43.11      6.20 o 
   3   0   8       41.13       30.50      6.63 o 
   4   0   8      138.99      133.19      8.30 o 
   5   0   8        2.76        7.89      6.55 o 
   6   0   8       23.34       20.78      7.54 o 
 -11   1   8        5.97        3.06      6.94 o 
 -10   1   8       18.67       11.82      6.77 o 
  -9   1   8       59.20       72.19      7.56 o 
  -8   1   8      412.07      428.25     11.71 o 
  -7   1   8      353.46      321.69     10.27 o 
  -6   1   8       58.99       47.86      6.09 o 
  -5   1   8      120.71      123.03      7.04 o 
  -4   1   8       14.79       11.80      5.08 o 
  -3   1   8       24.67       19.66      5.30 o 
  -2   1   8      352.05      345.72      9.34 o 
  -1   1   8       49.70       42.87      5.95 o 
   0   1   8      127.54      133.55      5.27 o 
   1   1   8        1.83        6.39      5.60 o 
   2   1   8        2.54       -2.24      5.65 o 
   3   1   8        1.26        1.58      5.84 o 
   4   1   8       37.24       31.84      7.26 o 
   5   1   8       12.23       10.18      6.94 o 
 -11   2   8       68.75       98.29      8.46 o 
 -10   2   8        0.54       -3.63      6.69 o 
  -9   2   8        1.48        8.25      5.82 o 
  -8   2   8        4.90        1.94      6.06 o 
  -7   2   8      506.59      437.73     11.28 o 
  -6   2   8      148.34      132.09      7.51 o 
  -5   2   8        6.36        7.62      5.52 o 
  -4   2   8        0.07       -2.40      5.52 o 
  -3   2   8        0.19        7.64      5.11 o 
  -2   2   8        3.51       10.68      5.41 o 
  -1   2   8      356.49      341.18     10.07 o 
   0   2   8        2.10        4.30     11.02 o 
   1   2   8      515.54      508.96     12.59 o 
   2   2   8       76.48       69.30      7.29 o 
   3   2   8       32.91       28.31      7.15 o 
   4   2   8       32.48       28.23      6.99 o 
   5   2   8        9.11       13.38      6.39 o 
 -11   3   8       17.36       12.12      7.07 o 
 -10   3   8       55.63       41.23      7.43 o 
  -9   3   8       11.25        5.43      6.39 o 
  -8   3   8      218.33      170.95      9.39 o 
  -7   3   8        1.03       -1.69      5.57 o 
  -6   3   8        2.60        6.20      5.84 o 
  -5   3   8      244.28      229.89      9.12 o 
  -4   3   8      779.56      789.97     13.62 o 
  -3   3   8       41.72       44.42      6.28 o 
  -2   3   8       30.09       35.33      6.06 o 
  -1   3   8       73.52       67.33      6.74 o 
   0   3   8       33.67       34.41      4.36 o 
   1   3   8       18.61       23.86      6.14 o 
   2   3   8       17.71       15.84      6.17 o 
   3   3   8       18.58       20.86      6.66 o 
   4   3   8       26.49       34.65      7.02 o 
 -10   4   8       24.24       21.49      7.21 o 
  -9   4   8       20.75       27.90      6.96 o 
  -8   4   8        0.96        0.00      5.98 o 
  -7   4   8        0.00       -5.92      5.92 o 
  -6   4   8       24.05       17.88      6.33 o 
  -5   4   8      155.02      147.68      8.14 o 
  -4   4   8       77.23       76.94      7.07 o 
  -3   4   8       24.26        8.33      6.06 o 
  -2   4   8       33.03       24.98      6.31 o 
  -1   4   8        9.22       20.50      5.54 o 
   0   4   8       72.45       73.24      9.65 o 
   1   4   8       44.85       37.71      6.83 o 
   2   4   8       23.19       33.09      7.04 o 
   3   4   8       18.82       32.22      6.94 o 
   4   4   8       31.54       33.86      7.73 o 
 -10   5   8       12.32        0.90      6.88 o 
  -9   5   8        1.64       -4.72      6.28 o 
  -8   5   8        3.37       16.63      6.23 o 
  -7   5   8       31.95       24.76      6.69 o 
  -6   5   8        1.21        1.64      6.25 o 
  -5   5   8       12.96        8.19      6.12 o 
  -4   5   8        0.03       -4.91      5.98 o 
  -3   5   8        0.34        9.17      5.43 o 
  -2   5   8       28.80       32.79      6.55 o 
  -1   5   8       42.30       53.87      6.55 o 
   0   5   8        0.00       13.56      4.16 o 
   1   5   8        4.01        9.15      6.25 o 
   2   5   8       23.15       24.00      7.56 o 
   3   5   8        1.66        1.20      6.74 o 
  -9   6   8        0.81       -2.08      7.13 o 
  -8   6   8        9.24       11.19      7.10 o 
  -7   6   8        3.61        1.06      6.39 o 
  -6   6   8       18.68        5.11      7.10 o 
  -5   6   8       10.00        5.73      6.53 o 
  -4   6   8       38.00       33.77      7.40 o 
  -3   6   8        0.02        6.66      6.09 o 
  -2   6   8       22.64       27.90      6.85 o 
  -1   6   8        0.98       12.97      6.53 o 
   0   6   8        0.13       -3.96      4.58 o 
   1   6   8        1.18       18.29      6.17 o 
   2   6   8        4.68        2.13      7.04 o 
  -8   7   8       14.86       26.92      6.50 o 
  -7   7   8       10.10       13.90      7.43 o 
  -6   7   8       64.21       74.21      8.08 o 
  -5   7   8        1.32       -1.09      6.72 o 
  -4   7   8       77.01       63.59      8.27 o 
  -3   7   8        2.00        2.46      6.69 o 
  -2   7   8        0.25        9.17      6.23 o 
  -1   7   8        7.28        5.73      7.04 o 
   0   7   8        3.45        5.00      5.21 o 
  -5   8   8        1.42        6.94      7.07 o 
  -4   8   8       50.84       64.44      8.46 o 
  -3   8   8        0.35       -4.53      7.02 o 
  -4 -12   9        0.33       -7.43      7.43 o 
  -3 -12   9        0.06       -6.94      6.94 o 
  -2 -12   9        5.45        6.85      6.85 o 
  -1 -12   9        0.92        3.41      6.14 o 
   0 -12   9        8.08       22.47      4.72 o 
   1 -12   9        2.24        5.30      7.15 o 
  -6 -11   9        5.39        9.80      6.77 o 
  -5 -11   9        3.50        3.39      6.55 o 
  -4 -11   9        8.71        7.34      6.47 o 
  -3 -11   9        0.04       -6.58      6.58 o 
  -2 -11   9        0.75       -6.53      6.53 o 
  -1 -11   9        2.00       16.16      6.12 o 
   0 -11   9        0.45        6.37      4.41 o 
   1 -11   9        0.20       -4.07      6.36 o 
   2 -11   9        1.13       16.93      6.06 o 
   3 -11   9        6.44        3.55      7.26 o 
  -7 -10   9        9.67       19.99      6.69 o 
  -6 -10   9       42.08       32.96      7.40 o 
  -5 -10   9        0.12       -4.64      6.17 o 
  -4 -10   9       13.27       10.68      6.55 o 
  -3 -10   9        9.17        3.85      6.39 o 
  -2 -10   9       53.62       35.25      7.21 o 
  -1 -10   9        0.56        9.31      6.06 o 
   0 -10   9       31.26       31.26     11.78 o 
   1 -10   9        0.69       -6.50      6.50 o 
   2 -10   9        2.97       -5.52      6.63 o 
   3 -10   9        0.74       -5.27      6.63 o 
   4 -10   9        3.45        0.00      6.91 o 
  -8  -9   9        0.18       -0.57      7.15 o 
  -7  -9   9       10.43       10.18      6.63 o 
  -6  -9   9       43.27       55.18      7.13 o 
  -5  -9   9       87.51       77.35      7.64 o 
  -4  -9   9        5.33        9.99      5.76 o 
  -3  -9   9       19.76       26.73      6.44 o 
  -2  -9   9       37.38       32.98      6.55 o 
  -1  -9   9       96.30       89.53      7.70 o 
   0  -9   9       45.20       36.33      6.17 o 
   1  -9   9       37.37       38.14      6.80 o 
   2  -9   9        6.72        3.17      6.42 o 
   3  -9   9        0.74       13.02      5.95 o 
   4  -9   9        2.26       -1.39      6.80 o 
   5  -9   9       12.49       11.47      7.73 o 
  -9  -8   9        0.86       -7.29      7.29 o 
  -8  -8   9       80.81       92.67      8.46 o 
  -7  -8   9        9.61       -3.99      6.63 o 
  -6  -8   9       84.67       77.21      7.84 o 
  -5  -8   9       68.10       74.16      7.24 o 
  -4  -8   9      159.53      164.42      8.57 o 
  -3  -8   9       73.79       73.20      7.02 o 
  -2  -8   9      236.75      214.09      8.96 o 
  -1  -8   9        2.19        2.02      6.31 o 
   0  -8   9       35.10       34.31      4.53 o 
   1  -8   9        2.99       -6.25      6.25 o 
   2  -8   9      143.74      138.29      8.82 o 
   3  -8   9       12.59       21.19      6.28 o 
   4  -8   9       13.98        2.65      7.07 o 
   5  -8   9        0.05        2.32      6.77 o 
 -10  -7   9       46.04       49.12      8.22 o 
  -9  -7   9        0.88       -6.85      6.85 o 
  -8  -7   9       86.96       99.71      8.25 o 
  -7  -7   9        7.78        9.28      6.33 o 
  -6  -7   9       31.32       21.35      6.36 o 
  -5  -7   9      451.48      444.09     12.20 o 
  -4  -7   9      121.69      110.47      7.51 o 
  -3  -7   9        2.44       -5.82      5.82 o 
  -2  -7   9        4.71        3.55      5.52 o 
  -1  -7   9       40.10       41.61      6.14 o 
   0  -7   9        3.88       15.62      3.91 o 
   1  -7   9      219.66      202.10      9.37 o 
   2  -7   9       40.03       39.54      6.33 o 
   3  -7   9       67.55       64.24      7.75 o 
   4  -7   9       12.81       33.23      6.14 o 
   5  -7   9       24.15       26.81      7.40 o 
 -10  -6   9       89.14       99.14      8.79 o 
  -9  -6   9       21.21       25.77      6.85 o 
  -8  -6   9      274.86      283.87     11.00 o 
  -7  -6   9        0.05       -2.62      5.79 o 
  -6  -6   9       28.20       23.07      6.42 o 
  -5  -6   9      304.75      350.36     10.43 o 
  -4  -6   9       52.99       51.85      6.53 o 
  -3  -6   9       91.06       92.59      7.54 o 
  -2  -6   9       53.12       49.45      6.39 o 
  -1  -6   9        3.57       13.19      5.43 o 
   0  -6   9       92.82       88.08      5.10 o 
   1  -6   9        0.85        2.73      5.43 o 
   2  -6   9       88.87       93.27      7.45 o 
   3  -6   9        6.82       15.67      6.01 o 
   4  -6   9        2.07       -3.71      6.03 o 
   5  -6   9       28.02       34.07      7.45 o 
   6  -6   9        0.06        6.31      6.72 o 
 -11  -5   9       13.19        6.99      7.34 o 
 -10  -5   9       12.68       13.46      6.72 o 
  -9  -5   9       34.96       31.37      7.18 o 
  -8  -5   9       90.35       99.00      7.56 o 
  -7  -5   9        0.71        4.56      5.52 o 
  -6  -5   9      312.75      332.69     10.24 o 
  -5  -5   9       23.92       28.42      5.84 o 
  -4  -5   9      134.62      114.67      7.10 o 
  -3  -5   9      188.48      176.63      7.89 o 
  -2  -5   9       54.06       46.55      5.87 o 
  -1  -5   9       50.65       52.12      5.68 o 
   0  -5   9      241.16      242.00     12.81 o 
   1  -5   9        0.02       -1.31      5.71 o 
   2  -5   9        9.44       12.01      6.01 o 
   3  -5   9        8.17        5.32      6.25 o 
   4  -5   9      122.06      131.82      8.74 o 
   5  -5   9        4.56       10.48      6.50 o 
   6  -5   9       49.89       47.48      8.05 o 
 -11  -4   9       18.90       22.93      7.45 o 
 -10  -4   9       65.10       70.36      7.81 o 
  -9  -4   9        0.41        2.40      6.23 o 
  -8  -4   9       55.43       66.16      6.74 o 
  -7  -4   9        0.24       -6.12      6.12 o 
  -6  -4   9      751.06      788.96     13.73 o 
  -5  -4   9        2.07        5.19      5.05 o 
  -4  -4   9       65.78       86.72      6.55 o 
  -3  -4   9      290.59      308.23      9.01 o 
  -2  -4   9      167.06      168.87      7.59 o 
  -1  -4   9       17.90       23.54      5.43 o 
   0  -4   9       36.76       31.32      5.73 o 
   1  -4   9      345.19      363.08     10.81 o 
   2  -4   9       27.99       22.53      6.33 o 
   3  -4   9       14.24       18.70      5.87 o 
   4  -4   9        5.56       14.28      6.20 o 
   5  -4   9        0.01        7.24      6.42 o 
   6  -4   9        3.27       11.25      6.96 o 
 -11  -3   9       42.76       65.23      7.92 o 
 -10  -3   9       25.23       21.00      7.07 o 
  -9  -3   9        4.23        1.42      6.39 o 
  -8  -3   9       41.11       38.14      6.61 o 
  -7  -3   9       28.78       28.64      5.92 o 
  -6  -3   9      307.25      296.27      9.72 o 
  -5  -3   9      295.98      299.55      9.31 o 
  -4  -3   9      377.14      370.21      9.94 o 
  -3  -3   9      245.39      242.78      8.27 o 
  -2  -3   9      129.30      120.46      7.02 o 
  -1  -3   9       50.26       47.78      6.20 o 
   0  -3   9        4.84        1.04      4.04 o 
   1  -3   9       13.13       14.47      5.82 o 
   2  -3   9      134.25      121.04      7.75 o 
   3  -3   9        5.65        7.29      5.90 o 
   4  -3   9      100.38      112.03      8.63 o 
   5  -3   9       41.28       40.44      7.26 o 
   6  -3   9        5.89        7.78      7.07 o 
 -11  -2   9       43.21       33.17      7.78 o 
 -10  -2   9      122.60      137.99      9.20 o 
  -9  -2   9        4.49        0.68      5.92 o 
  -8  -2   9        0.09        9.47      5.68 o 
  -7  -2   9        2.05        9.47      5.62 o 
  -6  -2   9      140.03      148.04      7.59 o 
  -5  -2   9      133.07      121.34      7.43 o 
  -4  -2   9        9.49       15.54      5.16 o 
  -3  -2   9      123.14      119.53      6.91 o 
  -2  -2   9        6.68        9.64      5.00 o 
  -1  -2   9      270.96      258.89      8.98 o 
   0  -2   9      335.32      331.99      7.15 o 
   1  -2   9      379.80      431.83     11.30 o 
   2  -2   9       18.18       20.48      5.84 o 
   3  -2   9        0.05        7.18      5.73 o 
   4  -2   9        0.05        2.98      6.20 o 
   5  -2   9       10.20        9.06      6.88 o 
   6  -2   9        5.11       10.65      7.32 o 
 -11  -1   9       19.18       12.42      7.15 o 
 -10  -1   9        8.87        6.91      6.96 o 
  -9  -1   9       15.96       20.64      6.50 o 
  -8  -1   9       35.57       49.94      6.06 o 
  -7  -1   9       16.96       24.33      5.79 o 
  -6  -1   9       46.33       46.14      6.39 o 
  -5  -1   9        1.18       -1.37      5.24 o 
  -4  -1   9       34.57       27.90      5.76 o 
  -3  -1   9        0.59       -5.24      5.24 o 
  -2  -1   9       56.49       47.70      6.01 o 
  -1  -1   9      215.97      215.78      8.25 o 
   0  -1   9      167.99      176.86      5.83 o 
   1  -1   9        0.52        7.18      5.62 o 
   2  -1   9       21.90       22.61      5.84 o 
   3  -1   9      137.92      143.78      8.82 o 
   4  -1   9       89.34       78.09      8.46 o 
   5  -1   9        0.06        4.23      6.50 o 
 -11   0   9        5.57        6.55      6.83 o 
 -10   0   9        0.03        9.28      6.33 o 
  -9   0   9       53.93       69.60      8.38 o 
  -8   0   9       22.74       23.48      6.17 o 
  -7   0   9      170.73      148.42      8.03 o 
  -6   0   9       42.07       42.43      6.14 o 
  -5   0   9      106.07       91.30      7.04 o 
  -4   0   9       65.84       69.13      6.23 o 
  -3   0   9       71.38       72.14      6.31 o 
  -2   0   9      103.60      101.02      6.72 o 
  -1   0   9      130.78      125.92      7.43 o 
   0   0   9       16.77       14.76      4.53 o 
   1   0   9      363.16      336.76     11.17 o 
   2   0   9        0.73        3.96      5.60 o 
   3   0   9        0.58       -6.55      6.55 o 
   4   0   9        5.21       -5.84      6.96 o 
   5   0   9       54.08       68.48      7.97 o 
 -11   1   9       10.94       -3.19      7.48 o 
 -10   1   9       58.35       61.21      8.08 o 
  -9   1   9        0.88       -1.20      6.50 o 
  -8   1   9       13.97       17.99      6.12 o 
  -7   1   9        4.87        2.27      5.82 o 
  -6   1   9      218.71      193.72      8.71 o 
  -5   1   9        5.01        5.57      5.68 o 
  -4   1   9      221.39      183.67      8.33 o 
  -3   1   9       56.86       38.03      6.58 o 
  -2   1   9       19.23       20.37      5.71 o 
  -1   1   9        2.15        7.24      5.35 o 
   0   1   9        5.74        4.56      3.99 o 
   1   1   9       49.83       45.84      6.66 o 
   2   1   9       57.55       65.91      7.34 o 
   3   1   9       93.03       83.06      8.08 o 
   4   1   9       45.99       52.61      7.48 o 
 -11   2   9       31.25       21.41      7.70 o 
 -10   2   9        1.57       -4.64      7.07 o 
  -9   2   9       35.46       40.30      7.45 o 
  -8   2   9        0.00       10.21      5.79 o 
  -7   2   9       88.43       90.46      7.70 o 
  -6   2   9       26.46       11.90      6.47 o 
  -5   2   9       27.94       36.37      5.68 o 
  -4   2   9        7.59        1.75      6.03 o 
  -3   2   9        9.51        1.56      5.95 o 
  -2   2   9       38.70       44.72      6.23 o 
  -1   2   9       12.82       13.90      6.01 o 
   0   2   9       87.71       90.01      7.74 o 
   1   2   9       10.21       11.96      6.28 o 
   2   2   9        9.64       11.66      6.17 o 
   3   2   9       12.45       10.51      6.85 o 
   4   2   9       42.83       46.50      7.97 o 
 -10   3   9      101.60      110.58      8.82 o 
  -9   3   9        5.53       14.42      6.06 o 
  -8   3   9        0.79       10.51      6.17 o 
  -7   3   9       29.45       31.54      6.14 o 
  -6   3   9       25.39       29.19      6.33 o 
  -5   3   9      115.40       99.82      7.54 o 
  -4   3   9      437.17      402.92     11.33 o 
  -3   3   9        9.09        4.81      6.23 o 
  -2   3   9       23.50       24.33      6.42 o 
  -1   3   9       15.26        7.51      6.14 o 
   0   3   9       29.46       34.66      4.77 o 
   1   3   9       36.71       41.58      6.88 o 
   2   3   9        1.02        1.58      6.31 o 
   3   3   9       18.57       11.22      7.26 o 
 -10   4   9        0.66        8.33      6.58 o 
  -9   4   9       25.45       23.02      6.91 o 
  -8   4   9        0.26        3.39      6.42 o 
  -7   4   9        3.49       -2.95      6.25 o 
  -6   4   9        2.61       -4.26      5.76 o 
  -5   4   9       33.63       27.82      6.99 o 
  -4   4   9        0.94       -6.17      6.17 o 
  -3   4   9      100.51       94.85      7.97 o 
  -2   4   9        9.69        3.49      6.23 o 
  -1   4   9       11.63        8.44      6.50 o 
   0   4   9        4.84        3.89      4.55 o 
   1   4   9        3.72       -0.79      6.91 o 
   2   4   9       11.18       14.61      6.63 o 
  -9   5   9        3.24        8.55      6.91 o 
  -8   5   9        5.74       12.26      6.31 o 
  -7   5   9        4.15        6.12      6.58 o 
  -6   5   9        9.40       19.71      6.31 o 
  -5   5   9       43.15       43.03      7.32 o 
  -4   5   9        0.78        4.20      6.06 o 
  -3   5   9       75.76       78.28      7.84 o 
  -2   5   9       15.82       22.88      6.63 o 
  -1   5   9       69.96       87.84      7.70 o 
   0   5   9        0.01        4.15      4.54 o 
   1   5   9        3.56        4.64      6.25 o 
  -8   6   9       31.22       46.09      7.64 o 
  -7   6   9        2.15        1.72      6.63 o 
  -6   6   9        2.60        1.12      6.42 o 
  -5   6   9        5.94        6.01      6.58 o 
  -4   6   9       33.59       30.66      7.54 o 
  -3   6   9        0.00       -6.83      6.83 o 
  -2   6   9       26.12       29.54      6.77 o 
  -1   6   9        2.23        4.04      6.69 o 
   0   6   9       44.36       59.67      5.83 o 
  -6   7   9        9.76       23.64      7.24 o 
  -5   7   9       17.47       20.89      7.51 o 
  -4   7   9        2.83       -1.77      7.13 o 
  -3   7   9        6.18       -1.80      6.88 o 
  -3 -12  10        3.98        8.08      6.55 o 
  -2 -12  10        5.75       -7.43      7.62 o 
  -1 -12  10        0.05        5.05      6.96 o 
   0 -12  10        0.04       -4.67      5.04 o 
  -6 -11  10        0.73        5.76      6.91 o 
  -5 -11  10        0.93       -0.87      7.21 o 
  -4 -11  10        1.28       -6.47      6.47 o 
  -3 -11  10        1.27       -6.06      6.99 o 
  -2 -11  10        0.00        1.64      6.55 o 
  -1 -11  10      116.25      118.74      9.01 o 
   0 -11  10        1.17        6.50      4.60 o 
   1 -11  10        5.53        4.01      6.94 o 
   2 -11  10        1.45        3.00      6.83 o 
  -7 -10  10        8.20        9.80      6.96 o 
  -6 -10  10        3.38        2.24      6.61 o 
  -5 -10  10       17.39       13.68      7.24 o 
  -4 -10  10       63.57       58.78      7.54 o 
  -3 -10  10       12.71        3.55      6.58 o 
  -2 -10  10      188.09      160.57      9.28 o 
  -1 -10  10        0.06       -1.77      6.53 o 
   0 -10  10       39.46       32.75      6.00 o 
   1 -10  10        0.90       12.31      5.95 o 
   2 -10  10       32.32       25.23      7.59 o 
   3 -10  10        3.15        5.32      6.88 o 
  -8  -9  10       12.61        7.37      6.80 o 
  -7  -9  10        1.07        1.09      6.58 o 
  -6  -9  10        3.92       -1.56      6.31 o 
  -5  -9  10       91.24       77.38      8.82 o 
  -4  -9  10       14.15       14.85      6.47 o 
  -3  -9  10        7.56        2.10      6.09 o 
  -2  -9  10       73.55       72.49      7.73 o 
  -1  -9  10        0.72       -3.06      6.28 o 
   0  -9  10       13.19       13.78      4.48 o 
   1  -9  10        4.63        7.02      6.50 o 
   2  -9  10       19.29       16.90      6.66 o 
   3  -9  10        1.57       -5.32      6.83 o 
   4  -9  10        1.08        0.30      7.24 o 
  -9  -8  10        1.47       -0.90      6.96 o 
  -8  -8  10       40.32       38.14      7.54 o 
  -7  -8  10       21.67       18.81      7.13 o 
  -6  -8  10       86.09       87.75      8.30 o 
  -5  -8  10        5.47       21.92      6.23 o 
  -4  -8  10        0.07       -2.89      6.03 o 
  -3  -8  10        9.96       14.39      5.71 o 
  -2  -8  10       20.31       20.64      5.87 o 
  -1  -8  10        0.70       -4.83      5.73 o 
   0  -8  10      129.43      128.35     18.03 o 
   1  -8  10        0.06       -0.46      6.12 o 
   2  -8  10        3.34       -3.52      6.74 o 
   3  -8  10        0.29       -0.55      5.82 o 
   4  -8  10        4.39       11.85      6.55 o 
  -9  -7  10        1.63       -2.84      6.80 o 
  -8  -7  10       98.13       95.43      8.38 o 
  -7  -7  10        0.42        3.14      6.01 o 
  -6  -7  10       59.78       48.00      7.48 o 
  -5  -7  10       14.78       17.72      6.61 o 
  -4  -7  10       72.86       60.04      7.07 o 
  -3  -7  10       20.00       14.93      6.09 o 
  -2  -7  10        0.06        4.91      5.49 o 
  -1  -7  10       24.07       32.00      5.82 o 
   0  -7  10        4.81        2.23      4.13 o 
   1  -7  10        0.30        9.94      5.92 o 
   2  -7  10        4.09        4.56      6.23 o 
   3  -7  10       41.15       41.83      7.64 o 
   4  -7  10        0.31       -3.09      6.85 o 
   5  -7  10        0.04       -3.66      7.04 o 
 -10  -6  10        5.49       -2.05      7.10 o 
  -9  -6  10       19.81       11.30      7.07 o 
  -8  -6  10       15.32       23.54      7.13 o 
  -7  -6  10       17.89       14.47      6.31 o 
  -6  -6  10      248.60      233.28      9.75 o 
  -5  -6  10        1.51        0.22      5.57 o 
  -4  -6  10       85.62       88.76      7.40 o 
  -3  -6  10      243.96      234.10      9.12 o 
  -2  -6  10        0.01        4.26      5.73 o 
  -1  -6  10        3.44       -6.01      6.01 o 
   0  -6  10        1.99        0.50     10.01 o 
   1  -6  10        6.80        7.40      5.71 o 
   2  -6  10       66.22       54.22      7.64 o 
   3  -6  10       67.43       78.42      7.86 o 
   4  -6  10        0.05        1.09      6.61 o 
   5  -6  10       12.40       10.46      7.34 o 
 -10  -5  10        5.00        1.99      7.10 o 
  -9  -5  10       48.57       49.66      7.45 o 
  -8  -5  10       33.03       31.62      6.94 o 
  -7  -5  10       91.91       85.46      7.70 o 
  -6  -5  10       52.88       41.45      6.47 o 
  -5  -5  10       30.11       33.88      6.09 o 
  -4  -5  10      105.13      107.00      7.56 o 
  -3  -5  10       70.61       66.62      6.66 o 
  -2  -5  10       10.31        2.62      5.62 o 
  -1  -5  10      124.36      114.70      7.45 o 
   0  -5  10        0.11       -4.20      4.20 o 
   1  -5  10       17.32       18.70      5.98 o 
   2  -5  10        7.61       11.88      5.90 o 
   3  -5  10       41.04       47.48      7.29 o 
   4  -5  10       21.21       32.65      6.83 o 
   5  -5  10        4.84       -2.38      7.56 o 
 -11  -4  10        7.78        3.33      7.10 o 
 -10  -4  10       96.89      115.52      8.41 o 
  -9  -4  10      123.21      138.16      8.46 o 
  -8  -4  10       54.96       45.68      7.24 o 
  -7  -4  10        2.89        9.83      5.57 o 
  -6  -4  10       38.67       35.41      6.50 o 
  -5  -4  10       71.79       65.39      6.85 o 
  -4  -4  10       11.32       11.96      5.52 o 
  -3  -4  10      144.07      148.09      7.84 o 
  -2  -4  10      273.77      252.01      9.47 o 
  -1  -4  10       86.22       96.27      7.26 o 
   0  -4  10       39.10       34.29      4.56 o 
   1  -4  10      195.48      188.42      9.37 o 
   2  -4  10       29.64       23.34      6.88 o 
   3  -4  10        1.38        6.66      6.09 o 
   4  -4  10        0.13        5.92      6.85 o 
   5  -4  10       16.67        8.57      7.37 o 
 -11  -3  10       26.83       34.10      7.70 o 
 -10  -3  10       12.06       15.37      6.83 o 
  -9  -3  10       26.35       25.15      6.77 o 
  -8  -3  10        1.88       10.65      5.87 o 
  -7  -3  10       10.61       21.21      5.62 o 
  -6  -3  10      107.34      114.21      7.51 o 
  -5  -3  10      112.57      120.54      7.48 o 
  -4  -3  10       53.92       41.99      6.25 o 
  -3  -3  10       67.74       83.55      6.69 o 
  -2  -3  10      201.39      193.42      8.52 o 
  -1  -3  10        0.22        7.34      5.38 o 
   0  -3  10      275.42      273.49      8.91 o 
   1  -3  10       36.79       34.62      6.42 o 
   2  -3  10       20.21       20.29      6.33 o 
   3  -3  10       18.18       35.49      6.69 o 
   4  -3  10       63.67       64.95      8.52 o 
   5  -3  10       11.85       -5.38      7.92 o 
 -11  -2  10        0.13       -0.30      6.77 o 
 -10  -2  10       10.46       15.54      6.31 o 
  -9  -2  10       29.35       23.51      6.85 o 
  -8  -2  10        3.33        2.48      5.71 o 
  -7  -2  10        0.15        5.02      5.38 o 
  -6  -2  10       24.20       20.07      5.95 o 
  -5  -2  10       69.47       64.87      6.99 o 
  -4  -2  10       10.97       15.37      5.46 o 
  -3  -2  10        1.66        5.46      5.38 o 
  -2  -2  10       69.43       73.39      6.80 o 
  -1  -2  10       11.19       10.13      5.90 o 
   0  -2  10      240.97      253.21      6.80 o 
   1  -2  10        6.86        2.16      6.01 o 
   2  -2  10        9.69       -4.42      6.53 o 
   3  -2  10       11.75        9.37      6.69 o 
   4  -2  10       14.65        8.33      6.88 o 
   5  -2  10       99.76       93.49      9.91 o 
 -11  -1  10        5.96        8.25      6.69 o 
 -10  -1  10        0.02        2.43      6.42 o 
  -9  -1  10      109.92      108.78      8.38 o 
  -8  -1  10       15.07        8.19      6.25 o 
  -7  -1  10       11.25       12.91      5.65 o 
  -6  -1  10        4.25        1.61      5.52 o 
  -5  -1  10      149.05      141.65      8.05 o 
  -4  -1  10       55.09       51.85      6.74 o 
  -3  -1  10      123.09      124.07      7.70 o 
  -2  -1  10        0.59        2.46      5.46 o 
  -1  -1  10      177.86      177.75      8.82 o 
   0  -1  10       50.36       50.08      7.59 o 
   1  -1  10        9.13       18.87      5.68 o 
   2  -1  10      166.60      172.56      9.53 o 
   3  -1  10      140.80      146.59      9.50 o 
   4  -1  10       15.68        8.85      7.51 o 
 -11   0  10       58.73       70.39      8.85 o 
 -10   0  10        2.55        7.07      6.94 o 
  -9   0  10       48.61       40.30      6.94 o 
  -8   0  10       10.01       11.60      6.58 o 
  -7   0  10      212.18      197.70      9.39 o 
  -6   0  10        2.45        5.57      5.19 o 
  -5   0  10       98.73       85.71      7.56 o 
  -4   0  10        9.68       13.24      5.79 o 
  -3   0  10       39.17       46.09      6.31 o 
  -2   0  10      235.12      238.50      9.26 o 
  -1   0  10       32.60       32.93      6.63 o 
   0   0  10       14.50       12.87      4.18 o 
   1   0  10       78.60       73.69      8.35 o 
   2   0  10       38.74       37.73      7.15 o 
   3   0  10        1.67        0.82      6.50 o 
   4   0  10       33.51       42.10      7.56 o 
 -11   1  10        6.57       -0.60      7.84 o 
 -10   1  10       29.33       32.33      7.67 o 
  -9   1  10       61.38       54.33      7.70 o 
  -8   1  10       38.03       38.39      6.72 o 
  -7   1  10      177.74      168.57      9.01 o 
  -6   1  10       29.07       30.96      6.33 o 
  -5   1  10        2.72        6.44      5.62 o 
  -4   1  10      400.17      379.63     11.14 o 
  -3   1  10       22.85       23.62      6.14 o 
  -2   1  10       11.03        9.86      5.60 o 
  -1   1  10       14.27       11.74      5.71 o 
   0   1  10        2.29        6.43      4.12 o 
   1   1  10        0.28        4.89      5.90 o 
   2   1  10        4.45        3.96      6.74 o 
   3   1  10       16.13       21.11      7.24 o 
 -10   2  10       41.68       48.68      8.08 o 
  -9   2  10        1.41       -5.35      6.47 o 
  -8   2  10        4.02       13.52      6.36 o 
  -7   2  10      151.76      150.74      8.98 o 
  -6   2  10       14.85       13.16      6.01 o 
  -5   2  10        4.64       -0.87      5.95 o 
  -4   2  10       12.46       12.42      5.79 o 
  -3   2  10      199.73      178.18      8.96 o 
  -2   2  10        8.99        7.15      6.14 o 
  -1   2  10        5.46        7.43      5.84 o 
   0   2  10       35.72       39.48      4.87 o 
   1   2  10        3.86       -2.35      6.47 o 
   2   2  10       31.02       36.83      7.07 o 
   3   2  10       36.97       51.22      7.48 o 
 -10   3  10        0.56       -3.00      7.07 o 
  -9   3  10        3.21       -6.77      6.77 o 
  -8   3  10       12.88       17.17      6.44 o 
  -7   3  10       29.21       22.36      6.74 o 
  -6   3  10       34.96       24.93      7.37 o 
  -5   3  10       50.10       42.76      7.64 o 
  -4   3  10        0.02       -5.87      5.87 o 
  -3   3  10        0.24        5.90      5.87 o 
  -2   3  10        1.39       -5.79      6.23 o 
  -1   3  10       66.42       83.22      7.43 o 
   0   3  10        0.77        4.46      4.44 o 
   1   3  10        2.61       -1.39      6.33 o 
   2   3  10       46.95       54.17      8.27 o 
  -9   4  10        0.22       -6.83      6.83 o 
  -8   4  10        5.23       14.03      6.53 o 
  -7   4  10        2.17       -6.61      6.61 o 
  -6   4  10       92.46       75.52      8.52 o 
  -5   4  10       19.70        9.42      6.61 o 
  -4   4  10       16.67       28.34      6.20 o 
  -3   4  10        6.20       18.38      6.23 o 
  -2   4  10       86.04       79.04      8.19 o 
  -1   4  10        7.06        6.50      6.28 o 
   0   4  10       34.75       44.60      5.22 o 
   1   4  10        3.64       13.19      6.50 o 
  -8   5  10        2.03       10.78      6.96 o 
  -7   5  10       75.23       79.78      8.41 o 
  -6   5  10        2.29       -1.69      6.50 o 
  -5   5  10       47.53       33.88      7.92 o 
  -4   5  10       16.89       11.80      6.83 o 
  -3   5  10       20.11       24.96      7.13 o 
  -2   5  10        0.01       -2.27      6.72 o 
  -1   5  10        9.61       10.84      6.96 o 
  -6   6  10       10.47        6.96      7.34 o 
  -5   6  10        3.47        9.28      7.07 o 
  -4   6  10        7.38        0.00      6.72 o 
  -3   6  10       13.42       17.50      7.24 o 
  -5 -11  11        0.39       -2.10      6.77 o 
  -4 -11  11        4.94       12.61      6.80 o 
  -3 -11  11       14.56       11.85      7.15 o 
  -2 -11  11       28.45       33.39      7.56 o 
  -1 -11  11       58.26       48.19      8.03 o 
   0 -11  11       10.40        8.90      7.41 o 
  -6 -10  11       11.40       14.01      6.99 o 
  -5 -10  11        3.75       -0.85      6.47 o 
  -4 -10  11        2.42       -6.50      6.50 o 
  -3 -10  11       10.68       11.55      6.80 o 
  -2 -10  11        3.36        6.42      6.55 o 
  -1 -10  11       47.44       29.52      7.43 o 
   0 -10  11        0.13        1.64      4.62 o 
   1 -10  11        2.15       -6.03      7.24 o 
   2 -10  11        0.01       15.34      6.28 o 
  -8  -9  11        1.25        1.83      6.66 o 
  -7  -9  11        5.66        2.29      6.99 o 
  -6  -9  11       18.48       20.70      6.53 o 
  -5  -9  11       25.92       15.95      7.13 o 
  -4  -9  11        1.33       10.68      6.31 o 
  -3  -9  11        4.49       -6.69      6.69 o 
  -2  -9  11        0.25       -4.01      6.50 o 
  -1  -9  11        2.32       -5.32      6.55 o 
   0  -9  11       11.54        5.73      4.87 o 
   1  -9  11        0.01       -4.89      6.72 o 
   2  -9  11        5.69       15.45      6.69 o 
   3  -9  11        0.46       -3.33      6.61 o 
  -8  -8  11        1.03        8.03      6.39 o 
  -7  -8  11        0.93        4.04      6.36 o 
  -6  -8  11        0.11        8.96      6.23 o 
  -5  -8  11      121.44      134.93      8.41 o 
  -4  -8  11        5.56        1.67      6.17 o 
  -3  -8  11        0.05       -1.64      5.82 o 
  -2  -8  11        2.77       -1.42      5.84 o 
  -1  -8  11        0.70       -0.49      6.09 o 
   0  -8  11        1.08        0.62      8.68 o 
   1  -8  11       22.72       25.39      6.66 o 
   2  -8  11        0.26        2.18      6.20 o 
   3  -8  11        6.74       -4.10      6.96 o 
  -9  -7  11       10.72        4.40      7.67 o 
  -8  -7  11       55.37       51.77      7.84 o 
  -7  -7  11        7.82        9.45      6.72 o 
  -6  -7  11       40.54       60.26      7.07 o 
  -5  -7  11       24.83       22.96      6.58 o 
  -4  -7  11        0.22        1.12      5.62 o 
  -3  -7  11       11.69        4.45      6.42 o 
  -2  -7  11        9.32        0.22      5.82 o 
  -1  -7  11       16.33       10.54      6.63 o 
   0  -7  11       75.14       59.60      5.37 o 
   1  -7  11        3.22       -4.23      6.44 o 
   2  -7  11       29.47       33.09      6.96 o 
   3  -7  11        6.30       11.63      6.63 o 
 -10  -6  11       29.31       41.94      7.45 o 
  -9  -6  11       13.75       16.27      6.99 o 
  -8  -6  11       11.28       11.47      7.07 o 
  -7  -6  11       16.13       20.75      6.44 o 
  -6  -6  11        6.59        1.86      6.28 o 
  -5  -6  11      105.09      106.16      8.16 o 
  -4  -6  11      135.11      147.41      8.55 o 
  -3  -6  11       71.97       68.40      7.29 o 
  -2  -6  11       31.47       27.36      6.55 o 
  -1  -6  11       64.08       66.21      7.10 o 
   0  -6  11        1.70        6.77      4.15 o 
   1  -6  11        8.14        6.77      6.09 o 
   2  -6  11       46.29       32.03      7.43 o 
   3  -6  11        7.04        1.67      7.40 o 
   4  -6  11       13.61        8.44      7.02 o 
 -10  -5  11        6.67        5.87      7.10 o 
  -9  -5  11       26.46       28.75      7.43 o 
  -8  -5  11        0.08        2.76      6.17 o 
  -7  -5  11       15.37       12.26      6.36 o 
  -6  -5  11       93.72       77.65      7.95 o 
  -5  -5  11       19.15        3.00      6.17 o 
  -4  -5  11        0.97        1.04      5.52 o 
  -3  -5  11       20.98       25.69      5.95 o 
  -2  -5  11      128.27      133.68      8.38 o 
  -1  -5  11        0.07        4.94      5.62 o 
   0  -5  11        2.17       -1.25      4.26 o 
   1  -5  11       47.79       42.40      7.29 o 
   2  -5  11        0.00        6.12      6.17 o 
   3  -5  11        0.47        1.37      6.72 o 
   4  -5  11       21.24        7.45      8.05 o 
 -10  -4  11        0.19       -6.99      6.99 o 
  -9  -4  11        1.86        9.28      6.42 o 
  -8  -4  11       32.47       35.39      6.99 o 
  -7  -4  11        3.04       -1.15      6.03 o 
  -6  -4  11       37.72       39.92      6.44 o 
  -5  -4  11       76.69       72.55      6.99 o 
  -4  -4  11        6.01       10.65      5.27 o 
  -3  -4  11       51.12       53.84      6.63 o 
  -2  -4  11       68.94       56.44      7.02 o 
  -1  -4  11      558.19      551.20     13.21 o 
   0  -4  11        4.79        1.36      4.20 o 
   1  -4  11        0.76        3.33      6.09 o 
   2  -4  11       12.85       18.07      6.83 o 
   3  -4  11       19.54       25.86      7.15 o 
   4  -4  11        1.01       19.14      6.66 o 
 -10  -3  11       76.37       79.02      8.19 o 
  -9  -3  11        0.17        3.93      6.39 o 
  -8  -3  11       13.52       10.92      6.42 o 
  -7  -3  11       23.29       20.26      6.44 o 
  -6  -3  11       23.96       26.16      6.14 o 
  -5  -3  11       83.68       68.50      7.07 o 
  -4  -3  11        9.38        5.11      5.62 o 
  -3  -3  11      135.59      132.97      8.00 o 
  -2  -3  11        3.95        3.71      5.90 o 
  -1  -3  11       83.69       90.54      7.24 o 
   0  -3  11       32.17       35.42      4.95 o 
   1  -3  11        2.24       -5.27      6.23 o 
   2  -3  11      129.31      140.99      9.15 o 
   3  -3  11        4.43        0.85      6.72 o 
   4  -3  11       20.83       24.79      7.84 o 
 -10  -2  11        0.32       -3.66      6.77 o 
  -9  -2  11       20.57       20.07      7.02 o 
  -8  -2  11        0.00        7.04      6.23 o 
  -7  -2  11      150.60      169.28      8.68 o 
  -6  -2  11        5.90        0.66      5.92 o 
  -5  -2  11       33.71       31.26      6.47 o 
  -4  -2  11        0.75       -5.57      5.57 o 
  -3  -2  11       34.08       15.67      6.31 o 
  -2  -2  11      100.09       95.67      7.34 o 
  -1  -2  11      287.60      283.22     10.81 o 
   0  -2  11       83.49       86.66      5.67 o 
   1  -2  11       65.69       64.38      7.54 o 
   2  -2  11       13.51       11.28      7.26 o 
   3  -2  11       22.27       25.26      7.64 o 
 -10  -1  11       12.69       15.32      7.67 o 
  -9  -1  11      108.79      112.03      8.82 o 
  -8  -1  11       69.27       65.56      7.34 o 
  -7  -1  11        1.23       -6.14      6.14 o 
  -6  -1  11       15.43       18.59      5.95 o 
  -5  -1  11        5.49       10.29      5.65 o 
  -4  -1  11      198.26      201.09      9.15 o 
  -3  -1  11        3.91        1.28      6.01 o 
  -2  -1  11       24.45       26.65      6.12 o 
  -1  -1  11       70.05       68.97      7.70 o 
   0  -1  11       21.29       21.18      4.72 o 
   1  -1  11       59.54       56.14      7.67 o 
   2  -1  11        1.59       -6.44      6.44 o 
   3  -1  11       11.72        9.37      7.40 o 
 -10   0  11        3.00       -6.88      6.88 o 
  -9   0  11        0.07       -6.25      6.25 o 
  -8   0  11       72.79       80.68      7.78 o 
  -7   0  11       21.65       26.18      6.83 o 
  -6   0  11       21.00       37.43      6.39 o 
  -5   0  11       27.43       39.75      6.23 o 
  -4   0  11      107.66       91.38      7.92 o 
  -3   0  11      142.00      161.25      8.71 o 
  -2   0  11      129.05      156.28      8.82 o 
  -1   0  11       24.56       26.73      6.33 o 
   0   0  11       68.35       73.52      5.62 o 
   1   0  11        1.30       -7.04      7.04 o 
   2   0  11       24.11       23.37      7.40 o 
   3   0  11        0.09        4.56      6.72 o 
 -10   1  11       61.05       56.52      8.63 o 
  -9   1  11       14.38       13.00      6.80 o 
  -8   1  11       27.01       38.74      6.80 o 
  -7   1  11       54.11       54.42      7.15 o 
  -6   1  11      140.37      150.80      8.76 o 
  -5   1  11       85.85      104.95      7.73 o 
  -4   1  11        3.02        0.93      6.17 o 
  -3   1  11        0.02        8.38      5.82 o 
  -2   1  11       11.89        2.38      6.55 o 
  -1   1  11       86.22      104.76      7.75 o 
   0   1  11        1.68        5.95      4.50 o 
   1   1  11       26.54       41.67      7.29 o 
   2   1  11       25.98       25.12      7.48 o 
  -9   2  11        9.32       -6.33      6.94 o 
  -8   2  11        0.20        1.37      6.39 o 
  -7   2  11       65.95       64.14      7.73 o 
  -6   2  11       46.08       51.47      7.15 o 
  -5   2  11        0.02       -6.63      6.63 o 
  -4   2  11       35.45       37.21      6.99 o 
  -3   2  11       10.59        8.16      6.25 o 
  -2   2  11       26.01       39.97      6.69 o 
  -1   2  11        0.33        5.79      6.23 o 
   0   2  11        9.19       13.11      4.76 o 
   1   2  11       10.99       -3.80      7.15 o 
  -9   3  11        0.80       -2.70      6.77 o 
  -8   3  11       15.02        8.30      7.10 o 
  -7   3  11        6.81        4.94      6.94 o 
  -6   3  11       29.93       36.01      6.91 o 
  -5   3  11       66.09       64.03      7.81 o 
  -4   3  11        5.32        0.00      6.12 o 
  -3   3  11       17.87       17.20      6.31 o 
  -2   3  11        2.75        9.75      6.23 o 
  -1   3  11        3.15       12.64      6.47 o 
   0   3  11        4.64        7.63      4.83 o 
  -8   4  11       17.07       31.26      7.48 o 
  -7   4  11        0.31        0.30      6.80 o 
  -6   4  11       23.80       24.82      6.74 o 
  -5   4  11       12.54       15.21      7.04 o 
  -4   4  11       14.52       20.53      6.72 o 
  -3   4  11        0.38       -3.41      6.47 o 
  -2   4  11        0.46        2.32      6.20 o 
  -1   4  11        3.75        9.06      6.94 o 
  -5   5  11        3.90       11.52      6.42 o 
  -4   5  11       15.01       26.10      7.15 o 
  -5 -10  12        6.39        6.20      6.53 o 
  -4 -10  12        0.02        7.51      6.50 o 
  -3 -10  12       27.54       28.31      7.59 o 
  -2 -10  12        2.84        6.58      6.50 o 
  -1 -10  12       11.77       15.40      6.80 o 
   0 -10  12        3.48        3.06      5.67 o 
  -7  -9  12        0.02        2.70      6.80 o 
  -6  -9  12       31.50       16.93      7.86 o 
  -5  -9  12        0.03        4.15      6.50 o 
  -4  -9  12        2.31        1.09      6.36 o 
  -3  -9  12        6.02       -2.43      6.74 o 
  -2  -9  12        4.75       11.90      6.01 o 
  -1  -9  12        0.00        9.09      6.33 o 
   0  -9  12       17.68       14.13      4.73 o 
   1  -9  12        0.56       -7.29      7.29 o 
  -8  -8  12        0.05        9.01      6.53 o 
  -7  -8  12       21.19       14.20      7.34 o 
  -6  -8  12        2.33       -2.43      6.88 o 
  -5  -8  12       37.09       35.99      7.07 o 
  -4  -8  12        4.07       -0.76      6.80 o 
  -3  -8  12        7.93       11.74      6.01 o 
  -2  -8  12        8.47       21.32      6.74 o 
  -1  -8  12        6.75        4.45      6.63 o 
   0  -8  12        0.62        3.24      5.42 o 
   1  -8  12       21.58       28.67      7.64 o 
   2  -8  12        1.28       -3.60      6.88 o 
  -8  -7  12       46.28       40.71      8.05 o 
  -7  -7  12       15.89       21.43      6.88 o 
  -6  -7  12        4.07        2.59      6.25 o 
  -5  -7  12       13.92       19.79      6.36 o 
  -4  -7  12        9.11       13.02      6.74 o 
  -3  -7  12        0.27        2.68      6.20 o 
  -2  -7  12       40.72       29.32      7.02 o 
  -1  -7  12       13.22       14.14      6.80 o 
   0  -7  12       13.52       10.40      4.69 o 
   1  -7  12        0.46        7.43      6.58 o 
   2  -7  12       11.55       13.41      7.34 o 
  -9  -6  12       40.14       40.38      8.25 o 
  -8  -6  12      123.88      103.26      9.45 o 
  -7  -6  12       86.23       95.53      8.41 o 
  -6  -6  12        2.49        1.99      6.42 o 
  -5  -6  12       22.21       10.38      6.66 o 
  -4  -6  12        0.75        3.55      5.90 o 
  -3  -6  12        0.01        0.25      6.23 o 
  -2  -6  12       53.39       55.43      7.40 o 
  -1  -6  12        2.73        3.93      6.33 o 
   0  -6  12       11.98       14.07      7.92 o 
   1  -6  12        5.87        2.43      6.63 o 
   2  -6  12       15.50       23.18      7.18 o 
  -9  -5  12        4.22       -6.31      7.02 o 
  -8  -5  12       46.62       42.13      7.54 o 
  -7  -5  12        0.11       -6.55      6.55 o 
  -6  -5  12        0.74       -2.68      6.01 o 
  -5  -5  12        2.92        5.41      6.14 o 
  -4  -5  12       57.10       48.52      7.02 o 
  -3  -5  12       10.49        3.00      6.12 o 
  -2  -5  12        1.17        7.02      5.79 o 
  -1  -5  12        0.00       -3.85      6.17 o 
   0  -5  12        0.00        6.44      4.33 o 
   1  -5  12       40.46       52.45      7.29 o 
   2  -5  12        2.48       -3.41      6.85 o 
 -10  -4  12       16.30        5.43      7.51 o 
  -9  -4  12       24.72       31.48      7.02 o 
  -8  -4  12        3.86       -4.20      7.02 o 
  -7  -4  12        6.65        0.74      6.12 o 
  -6  -4  12      104.61      120.79      8.41 o 
  -5  -4  12        7.13        0.68      6.23 o 
  -4  -4  12        2.05        8.22      6.12 o 
  -3  -4  12        0.08       -6.03      6.03 o 
  -2  -4  12        0.29        1.86      6.01 o 
  -1  -4  12        3.22       -0.71      6.44 o 
   0  -4  12       18.69       23.94      9.06 o 
   1  -4  12        0.92       -3.19      6.47 o 
   2  -4  12        1.85        8.25      6.80 o 
 -10  -3  12        9.73       19.44      6.88 o 
  -9  -3  12        3.04        9.20      6.72 o 
  -8  -3  12        0.27       -6.55      6.55 o 
  -7  -3  12       37.76       50.57      7.54 o 
  -6  -3  12        0.00        0.71      6.31 o 
  -5  -3  12       31.57       26.38      6.85 o 
  -4  -3  12       27.52       30.63      6.50 o 
  -3  -3  12        4.39        5.05      6.03 o 
  -2  -3  12       69.48       79.32      7.45 o 
  -1  -3  12        4.65       -4.37      6.55 o 
   0  -3  12        3.00       15.98      4.32 o 
   1  -3  12       43.64       41.99      7.95 o 
   2  -3  12        3.33       -5.76      7.34 o 
 -10  -2  12        7.66       16.74      6.88 o 
  -9  -2  12        5.26       -1.12      7.21 o 
  -8  -2  12      172.06      171.41      9.97 o 
  -7  -2  12      103.73      125.70      8.52 o 
  -6  -2  12        3.67       -6.25      6.25 o 
  -5  -2  12      129.90      137.83      8.98 o 
  -4  -2  12      182.21      167.10      9.39 o 
  -3  -2  12      119.47      123.11      8.60 o 
  -2  -2  12      218.45      234.89     10.76 o 
  -1  -2  12        0.91        6.17      6.14 o 
   0  -2  12        0.05        1.31      6.48 o 
   1  -2  12      122.87      112.76      9.42 o 
   2  -2  12       18.09       22.96      7.70 o 
 -10  -1  12        0.00       -2.73      7.29 o 
  -9  -1  12        0.16        8.46      6.20 o 
  -8  -1  12        0.07       -3.19      6.53 o 
  -7  -1  12      126.67      115.77      8.66 o 
  -6  -1  12       14.73        7.59      6.53 o 
  -5  -1  12       31.69       25.39      6.44 o 
  -4  -1  12       29.51       35.93      6.99 o 
  -3  -1  12       13.27       21.82      6.77 o 
  -2  -1  12        4.91       -6.66      6.66 o 
  -1  -1  12       12.11       16.55      6.36 o 
   0  -1  12       22.33       27.95      5.02 o 
   1  -1  12       60.13       67.25      8.60 o 
   2  -1  12        1.04        3.96      7.13 o 
  -9   0  12        0.02       -3.17      7.07 o 
  -8   0  12       19.14        9.28      6.88 o 
  -7   0  12        1.93        5.49      6.36 o 
  -6   0  12        7.85        2.27      6.55 o 
  -5   0  12       43.00       43.93      7.56 o 
  -4   0  12      129.18      116.59      8.87 o 
  -3   0  12       22.10       19.71      6.99 o 
  -2   0  12       10.16       19.44      6.47 o 
  -1   0  12        0.01        3.71      6.44 o 
   0   0  12       25.22       30.80      5.17 o 
   1   0  12        0.58       -4.12      6.53 o 
  -9   1  12        0.04        4.18      6.74 o 
  -8   1  12        0.17        0.85      6.47 o 
  -7   1  12        0.30       -6.53      6.53 o 
  -6   1  12        3.99        1.06      6.23 o 
  -5   1  12        5.26        8.82      6.66 o 
  -4   1  12       23.89       22.53      6.77 o 
  -3   1  12       20.50       14.42      6.74 o 
  -2   1  12        0.61       12.61      6.09 o 
  -1   1  12       13.76       18.95      7.10 o 
   0   1  12       26.70       33.36      4.96 o 
  -8   2  12        2.70        9.15      6.36 o 
  -7   2  12        0.01       -6.83      6.88 o 
  -6   2  12        2.46        8.05      6.33 o 
  -5   2  12        7.42       11.22      6.50 o 
  -4   2  12       13.74       14.25      6.94 o 
  -3   2  12        6.95        3.88      6.63 o 
  -2   2  12        0.11       -1.69      6.28 o 
  -1   2  12       21.93       32.76      7.54 o 
  -7   3  12       49.35       80.27      8.22 o 
  -6   3  12       23.13       33.53      7.45 o 
  -5   3  12        0.59       10.76      6.96 o 
  -4   3  12        3.28        0.30      6.74 o 
  -3   3  12        1.60       13.00      6.28 o 
  -2   3  12        8.06       20.31      6.94 o 
  -6  -9  13        2.85       -3.06      6.96 o 
  -5  -9  13        7.65       18.07      7.29 o 
  -4  -9  13        8.94        6.42      6.72 o 
  -3  -9  13        1.28        4.64      6.55 o 
  -2  -9  13        3.81        2.92      6.88 o 
  -1  -9  13        7.74       10.16      7.13 o 
  -7  -8  13       30.39       14.77      8.00 o 
  -6  -8  13        4.62        9.01      6.44 o 
  -5  -8  13       13.12       17.23      6.69 o 
  -4  -8  13        3.40        2.78      6.80 o 
  -3  -8  13        2.77        2.48      6.66 o 
  -2  -8  13       39.20       48.57      7.97 o 
  -1  -8  13       13.86       19.82      7.26 o 
   0  -8  13        7.67        4.01      9.37 o 
  -8  -7  13       55.70       53.76      8.74 o 
  -7  -7  13        0.15        7.54      6.47 o 
  -6  -7  13        0.10       -4.45      6.55 o 
  -5  -7  13        1.75        5.16      6.36 o 
  -4  -7  13       24.28       29.19      7.18 o 
  -3  -7  13        1.27       -0.79      6.74 o 
  -2  -7  13       29.16       16.55      7.18 o 
  -1  -7  13        0.11        3.63      6.69 o 
   0  -7  13        7.73       10.91      5.21 o 
   1  -7  13       15.44        6.06      7.51 o 
  -8  -6  13        5.66       16.46      6.77 o 
  -7  -6  13        1.51       -7.18      7.18 o 
  -6  -6  13        2.31        1.09      6.20 o 
  -5  -6  13        8.04       13.43      6.36 o 
  -4  -6  13        0.81        3.11      6.28 o 
  -3  -6  13        7.01        4.18      6.58 o 
  -2  -6  13        0.19        6.09      6.50 o 
  -1  -6  13        8.03        2.18      6.53 o 
   0  -6  13        3.00        6.83      4.77 o 
   1  -6  13        0.02        4.78      6.85 o 
  -9  -5  13        3.06        3.36      7.48 o 
  -8  -5  13        6.81        3.44      7.07 o 
  -7  -5  13       18.54       18.92      7.24 o 
  -6  -5  13        0.51       -2.65      6.33 o 
  -5  -5  13        1.35       -6.23      6.23 o 
  -4  -5  13        0.03       13.05      6.14 o 
  -3  -5  13       70.80       73.45      8.25 o 
  -2  -5  13        0.81        7.84      6.55 o 
  -1  -5  13        0.70       -2.16      6.77 o 
   0  -5  13        0.21        0.01      4.78 o 
   1  -5  13       10.41       16.03      7.18 o 
  -9  -4  13        6.33       11.11      7.10 o 
  -8  -4  13       33.20       40.30      7.24 o 
  -7  -4  13       56.64       62.06      7.67 o 
  -6  -4  13       11.62        9.42      6.61 o 
  -5  -4  13       22.48       19.71      7.04 o 
  -4  -4  13        1.22        6.36      6.03 o 
  -3  -4  13        1.07        2.81      6.25 o 
  -2  -4  13       16.20       16.16      6.58 o 
  -1  -4  13        0.91        4.31      6.23 o 
   0  -4  13       37.66       42.71      5.27 o 
   1  -4  13        3.13        8.03      6.58 o 
  -9  -3  13       11.64        6.58      7.02 o 
  -8  -3  13        2.33       -5.95      7.13 o 
  -7  -3  13       60.71       69.84      8.22 o 
  -6  -3  13        0.69        0.79      5.92 o 
  -5  -3  13        0.55       10.27      6.42 o 
  -4  -3  13       14.25       14.80      6.83 o 
  -3  -3  13        0.19        7.48      5.98 o 
  -2  -3  13       31.83       46.58      7.26 o 
  -1  -3  13       23.93       23.15      7.10 o 
   0  -3  13        3.07        3.01      4.66 o 
   1  -3  13       18.44       15.07      8.08 o 
  -9  -2  13        2.69        6.91      6.88 o 
  -8  -2  13       39.10       46.72      7.62 o 
  -7  -2  13       34.56       30.06      7.56 o 
  -6  -2  13        0.02       -3.17      6.42 o 
  -5  -2  13       92.26      106.81      8.68 o 
  -4  -2  13      128.20      127.70      9.31 o 
  -3  -2  13       18.46       18.62      7.07 o 
  -2  -2  13       17.42       13.71      6.99 o 
  -1  -2  13       15.74       16.98      7.26 o 
   0  -2  13       28.53       35.07      5.42 o 
  -9  -1  13        1.21        0.30      6.72 o 
  -8  -1  13        0.18        4.07      6.12 o 
  -7  -1  13       30.68       28.15      7.34 o 
  -6  -1  13        1.31        1.09      6.42 o 
  -5  -1  13       31.63       24.03      7.43 o 
  -4  -1  13        1.08       -6.14      6.91 o 
  -3  -1  13       19.16       15.92      7.02 o 
  -2  -1  13        4.66        3.33      6.53 o 
  -1  -1  13       33.57       48.76      7.18 o 
   0  -1  13        0.85       -1.94     11.58 o 
  -8   0  13        0.12       -5.65      6.91 o 
  -7   0  13        1.41        4.59      6.36 o 
  -6   0  13       15.61       10.65      7.43 o 
  -5   0  13       32.03       32.35      7.54 o 
  -4   0  13       22.72       21.30      7.75 o 
  -3   0  13       72.14       78.80      8.35 o 
  -2   0  13       23.66       34.24      7.29 o 
  -1   0  13        2.56       -7.24      7.24 o 
  -7   1  13        3.52        7.75      6.63 o 
  -6   1  13        5.92        8.16      6.25 o 
  -5   1  13       41.62       32.93      8.00 o 
  -4   1  13       10.12       16.79      6.91 o 
  -3   1  13       19.20       21.43      7.70 o 
  -2   1  13        0.99       -2.70      7.10 o 
  -5   2  13        9.50       17.64      7.10 o 
  -4  -8  14        0.38        0.00      6.85 o 
  -3  -8  14        0.26       -3.03      7.34 o 
  -6  -7  14        0.42        3.00      6.47 o 
  -5  -7  14        0.22       -6.83      6.83 o 
  -4  -7  14        0.00        2.35      6.58 o 
  -3  -7  14       70.64       87.29      8.14 o 
  -2  -7  14       11.07       17.04      7.37 o 
  -7  -6  14        0.10       -2.13      7.10 o 
  -6  -6  14        2.01        9.09      7.02 o 
  -5  -6  14       18.50       33.99      6.80 o 
  -4  -6  14        2.44        9.45      6.96 o 
  -3  -6  14        0.69        7.78      6.33 o 
  -2  -6  14        0.68        1.17      6.66 o 
  -1  -6  14        0.94        0.60      7.04 o 
  -7  -5  14       17.59       15.15      7.29 o 
  -6  -5  14       12.60       21.38      7.02 o 
  -5  -5  14       19.98       24.44      7.04 o 
  -4  -5  14       11.86       12.72      7.37 o 
  -3  -5  14        1.26        3.71      6.58 o 
  -2  -5  14       23.83       26.76      7.86 o 
  -1  -5  14        0.08       -1.80      6.83 o 
  -7  -4  14        0.40        2.35      6.80 o 
  -6  -4  14       26.54       39.07      7.40 o 
  -5  -4  14        0.46       -3.39      6.72 o 
  -4  -4  14       53.22       43.47      8.46 o 
  -3  -4  14        9.76        7.40      6.53 o 
  -2  -4  14       18.88       11.93      7.10 o 
  -1  -4  14       25.10        6.94      8.19 o 
  -7  -3  14        3.84        8.87      6.83 o 
  -6  -3  14        0.18        3.17      6.66 o 
  -5  -3  14       65.32       67.49      8.79 o 
  -4  -3  14        1.03        9.67      6.63 o 
  -3  -3  14        0.29       -3.44      6.69 o 
  -2  -3  14        4.38        6.20      7.02 o 
  -7  -2  14        2.41        5.11      6.55 o 
  -6  -2  14        3.28       -6.72      7.07 o 
  -5  -2  14       25.94       27.19      7.62 o 
  -4  -2  14       68.48       85.76      9.04 o 
  -3  -2  14        8.45        9.39      7.21 o 
  -2  -2  14       11.54        4.20      7.56 o 
  -6  -1  14        4.68       -6.58      7.64 o 
  -5  -1  14        5.08        4.15      7.54 o 
  -4  -1  14       42.60       63.43      8.11 o 
  -3  -1  14       22.91       14.80      7.86 o 
                                                 
